# Supplementary material for: Repurposing dronedarone induces ferroptosis through GPX4 inactivation and degradation in pancreatic cancer
Source: J Exp Clin Cancer Res. 2026 Mar 14;45:102. doi: 10.1186/s13046-026-03687-6 (PMC13101247; doi:10.1186/s13046-026-03687-6)
Supplement: Supplementary file 1 — Supplementary Material 1. [file 13046_2026_3687_MOESM1_ESM.xlsx]

## Sheet: Sheet1
Table S1. Library of FDA-approved compounds
Cat.No.	Product name	CAS No.	Target	Plate Location
HY-B1742	Proxyphylline	603-00-9	Adenosine Receptor	A2
HY-15403A	Atrasentan (hydrochloride)	195733-43-8	Endothelin Receptor	A3
HY-N0681	D-Pantothenic acid (hemicalcium salt)	137-08-6	Apoptosis; Endogenous Metabolite	A4
HY-13635	Finasteride	98319-26-7	5 alpha Reductase	A5
HY-10064	Ticagrelor	274693-27-5	P2Y Receptor	A6
HY-B0384	Temocapril (hydrochloride)	110221-44-8	Angiotensin-converting Enzyme (ACE)	A7
HY-12678	Entrectinib	1108743-60-7	ALK; Autophagy; ROS; Trk Receptor	A8
HY-B0923	Danthron	117-10-2	AMPK; Autophagy; Bacterial; Virus Protease	A9
HY-17379	Atorvastatin (hemicalcium salt)	134523-03-8	Autophagy; Ferroptosis; HMG-CoA Reductase (HMGCR)	A10
HY-12651	Primaquine (diphosphate)	63-45-6	Parasite	A11
HY-B0388	Probucol	23288-49-5	Virus Protease	B2
HY-B0116	Stavudine	3056-17-5	Apoptosis; Autophagy; HIV; NOD-like Receptor (NLR); Nucleoside Antimetabolite/Analog; Reverse Transcriptase	B3
HY-10450	Dapagliflozin	461432-26-8	SGLT	B4
HY-15455	Roflumilast	162401-32-3	Phosphodiesterase (PDE); RSV	B5
HY-B0210	Cefoperazone	62893-19-0	Antibiotic; Bacterial	B6
HY-B1583	(Z)-Capsaicin	25775-90-0	HSV; TRP Channel	B7
HY-B0454A	Miconazole (nitrate)	22832-87-7	Antibiotic; Bacterial; Fungal	B8
HY-N0538	Xylitol	87-99-0	Autophagy; Endogenous Metabolite	B9
HY-15605	Encorafenib	1269440-17-6	Raf	B10
HY-14598	Diethylstilbestrol	56-53-1	Estrogen Receptor/ERR	B11
HY-B0261	Meloxicam	71125-38-7	Apoptosis; Autophagy; COX	C2
HY-B1077	Penfluridol	26864-56-2	Autophagy; Calcium Channel	C3
HY-B1030	Lanatoside C	17575-22-3	Autophagy; Enterovirus	C4
HY-B1899A	Taurodeoxycholic acid (sodium hydrate)	110026-03-4	Apoptosis; Caspase; Endogenous Metabolite	C5
HY-B0958	Mupirocin	12650-69-0	Antibiotic; Bacterial	C6
HY-B0217	Nitazoxanide	55981-09-4	Autophagy; Influenza Virus; Parasite	C7
HY-10274	Dabigatran etexilate	211915-06-9	Thrombin	C8
HY-B0935	Benzyl benzoate	120-51-4	Endogenous Metabolite; Parasite	C9
HY-B0276	Ethionamide	536-33-4	Antibiotic; Bacterial	C10
HY-B0901	Bromperidol	10457-90-6	5-HT Receptor	C11
HY-B0144	Pitavastatin (Calcium)	147526-32-7	Apoptosis; Autophagy; HMG-CoA Reductase (HMGCR); Mitophagy	D2
HY-B1227	Carprofen	53716-49-7	Autophagy; COX; Endogenous Metabolite; FAAH	D3
HY-U00190	Deprodone propionate	20424-00-4	Others	D4
HY-106541	Neticonazole	130726-68-0	Fungal	D5
HY-107967	Isosulfan blue	68238-36-8	Others	D6
HY-N0157	Orotic acid	65-86-1	Endogenous Metabolite; Nucleoside Antimetabolite/Analog	D7
HY-50706	Selumetinib	606143-52-6	Apoptosis; MEK	D8
HY-17507B	Pantoprazole (sodium hydrate)	164579-32-2	Apoptosis; Autophagy; Proton Pump	D9
HY-B1517A	Alprenolol (hydrochloride)	13707-88-5	5-HT Receptor	D10
HY-17375	Allylestrenol	432-60-0	Others	D11
HY-B0976A	Fenoterol (hydrobromide)	1944-12-3	Adrenergic Receptor	E3
HY-100256	Trifarotene	895542-09-3	Autophagy; RAR/RXR	E4
HY-101397	Allopurinol riboside	16220-07-8	Drug Metabolite; Endogenous Metabolite; Parasite	E5
HY-107339	Deserpidine	131-01-1	Angiotensin-converting Enzyme (ACE)	E6
N/A	N/A	N/A	N/A	E7
HY-16637	Folic acid	59-30-3	DNA/RNA Synthesis; Endogenous Metabolite	E8
HY-17405	Alarelin (Acetate)	79561-22-1	GnRH Receptor	E9
HY-50706A	Selumetinib (sulfate)	943332-08-9	Apoptosis; MEK	E10
HY-W010841	Levocetirizine (dihydrochloride)	130018-87-0	Histamine Receptor	E11
HY-100441	Treprostinil	81846-19-7	Prostaglandin Receptor	F2
HY-B0731A	Perospirone	150915-41-6	5-HT Receptor; Dopamine Receptor	F3
HY-B1058	Benfluorex (hydrochloride)	23642-66-2	Others	F4
HY-13765	6-Thioguanine	154-42-7	Apoptosis; Autophagy; Deubiquitinase; DNA Methyltransferase; Endogenous Metabolite; SARS-CoV	F5
HY-B0513	Methylthiouracil	56-04-2	ERK; Interleukin Related; NF-κB; TNF Receptor	F6
HY-106372A	Carcainium (chloride)	1042-42-8	Others	F7
HY-N6670	Cefotetan	69712-56-7	Antibiotic; Bacterial	F8
HY-16488	Temoporfin	122341-38-2	Others	F9
HY-U00106	Cimetropium (Bromide)	51598-60-8	mAChR	F10
HY-113035A	Angiotensin III (TFA)		Angiotensin Receptor; Endogenous Metabolite	F11
HY-B0314	Talc	14807-96-6	Others	G2
HY-13757	Tamoxifen (Citrate)	54965-24-1	Apoptosis; Autophagy; Estrogen Receptor/ERR; HSP	G3
HY-B0105	Ketoconazole	65277-42-1	Cytochrome P450; Fungal; Ras	G4
HY-N0281	Daphnetin	486-35-1	Autophagy; EGFR; Parasite; PKA; PKC	G5
HY-B0313	Hydroxyurea	127-07-1	Apoptosis; Autophagy; DNA/RNA Synthesis; HIV	G6
HY-B0715	Pentoxifylline	6493-05-6	Autophagy; HIV; Phosphodiesterase (PDE)	G7
HY-Y0337A	L-Cysteine (hydrochloride)	52-89-1	Endogenous Metabolite	G8
HY-100375	Diroximel fumarate	1577222-14-0	Others	G9
N/A	N/A	N/A	N/A	G10
HY-13551	Amsacrine	51264-14-3	Autophagy; Topoisomerase	G11
HY-N0537	Xylose	58-86-6	Endogenous Metabolite	H2
HY-B0780	Fimasartan	247257-48-3	Angiotensin Receptor; Apoptosis	H3
HY-18253	Udenafil	268203-93-6	Phosphodiesterase (PDE)	H4
HY-N0343	Helicid	80154-34-3	Others	H5
HY-N0178	Diosmin	520-27-4	Aryl Hydrocarbon Receptor	H6
HY-N0865	Ingenol	30220-46-3	PKC	H7
HY-N0017	Bergenin	477-90-7	Apoptosis; Autophagy; Bacterial; Fungal; Virus Protease	H8
HY-30151	Methoxsalen	298-81-7	Cytochrome P450	H9
HY-B0143	Niacin	59-67-6	Autophagy; Endogenous Metabolite	H10
HY-B0494	Bufexamac	2438-72-4	HDAC	H11
HY-15746	Dobutamine (hydrochloride)	49745-95-1	Adrenergic Receptor	A2
HY-101561	Avapritinib	1703793-34-3	c-Kit; PDGFR	A3
HY-12866A	Larotrectinib sulfate	1223405-08-0	Apoptosis; Trk Receptor	A4
HY-10585	Valproic acid	99-66-1	Autophagy; Endogenous Metabolite; HDAC; HIV; Mitophagy; Notch	A5
HY-B2194	γ-Oryzanol	11042-64-1	DNA Methyltransferase	A6
HY-B2219	Stearic acid	57-11-4	Endogenous Metabolite	A7
HY-17443B	Sivelestat (sodium tetrahydrate)	201677-61-4	Elastase; SARS-CoV	A8
HY-101474A	Zanubrutinib	1691249-45-2	Btk	A9
HY-B1654A	Flavin adenine dinucleotide (disodium salt)	84366-81-4	Endogenous Metabolite	A10
HY-16908A	Lefamulin (acetate)	1350636-82-6	Antibiotic; Bacterial	A11
HY-14905	Uridine triacetate	4105-38-8	Others	B2
HY-50895	Gefitinib	184475-35-2	Autophagy; EGFR	B3
HY-17502	Simvastatin	79902-63-9	Apoptosis; Autophagy; Ferroptosis; HMG-CoA Reductase (HMGCR); Mitophagy	B4
HY-B0967	Phthalylsulfacetamide	131-69-1	Bacterial	B5
HY-B1466	Mezlocillin (sodium)	42057-22-7	Antibiotic; Bacterial	B6
HY-15552	Podofilox	518-28-5	Microtubule/Tubulin	B7
HY-B1212	Broxyquinoline	521-74-4	Parasite	B8
HY-B1076	Medrysone	2668-66-8	Others	B9
HY-B0564	Sodium nitroprusside	14402-89-2	Others	B10
HY-B0537B	Pentamidine (isethionate)	140-64-7	Antibiotic; Bacterial; Fungal; Parasite; Phosphatase	B11
HY-B1085	Cinoxacin	28657-80-9	Antibiotic; Bacterial	C2
HY-A0067	Oxybenzone	131-57-7	Apoptosis; Autophagy; RAR/RXR	C3
HY-B1013	Flurandrenolide	1524-88-5	Others	C4
HY-B1101A	Pimethixene maleate	13187-06-9	5-HT Receptor; Histamine Receptor	C5
HY-A0043A	Cilazapril (monohydrate)	92077-78-6	Angiotensin-converting Enzyme (ACE)	C6
HY-15656A	Ceritinib dihydrochloride	1380575-43-8	ALK; IGF-1R; Insulin Receptor	C7
HY-B1472	Deoxycorticosterone acetate	56-47-3	Endogenous Metabolite; Mineralocorticoid Receptor	C8
HY-17016	Oseltamivir (phosphate)	204255-11-8	Influenza Virus	C9
HY-10225	Belinostat	866323-14-0	Autophagy; HDAC	C10
HY-B0607	Nitisinone	104206-65-7	Reactive Oxygen Species	C11
HY-N0729	Linoleic acid	60-33-3	Endogenous Metabolite	D2
HY-12177	Aliskiren (hemifumarate)	173334-58-2	Autophagy; Renin	D3
HY-B1272	Desipramine hydrochloride	58-28-6	Dopamine Transporter; Serotonin Transporter	D4
HY-B0219	Allopurinol	315-30-0	Xanthine Oxidase	D5
HY-32329A	Setiptiline (maleate)	85650-57-3	5-HT Receptor	D6
HY-A0124A	Sapropterin (dihydrochloride)	69056-38-8	Endogenous Metabolite; Others	D7
HY-10208	Pazopanib	444731-52-6	Autophagy; c-Kit; FGFR; PDGFR; VEGFR	D8
HY-17611	Etripamil	1593673-23-4	Calcium Channel	D9
HY-B0253	Piroxicam	36322-90-4	COX	D10
HY-B1671	(+)-Kavain	500-64-1	Calcium Channel; GABA Receptor; Sodium Channel	D11
HY-15321	Etoricoxib	202409-33-4	COX	E2
HY-B0559	Nabumetone	42924-53-8	COX	E3
HY-B0428	Ozagrel	82571-53-7	Prostaglandin Receptor	E4
HY-14654	Aspirin	50-78-2	Autophagy; COX; Mitophagy; Virus Protease	E5
HY-B0450	Ciclopirox	29342-05-0	Autophagy; Bacterial; Ferroptosis; Fungal	E6
HY-14655	Sulfasalazine	599-79-1	Antibiotic; Apoptosis; Autophagy; Bacterial; Ferroptosis; NF-κB	E7
HY-107383	Tetrahydrobiopterin	17528-72-2	Endogenous Metabolite; NO Synthase	E8
HY-10821	Raltitrexed	112887-68-0	Nucleoside Antimetabolite/Analog; Thymidylate Synthase	E9
N/A	N/A	N/A	N/A	E10
HY-13599	Cladribine	4291-63-8	Adenosine Deaminase; Apoptosis	E11
HY-B0360	Rebamipide	90098-04-7	COX; Prostaglandin Receptor	F2
HY-Y0252	L-Proline	147-85-3	Endogenous Metabolite	F3
HY-A0022A	Azaphen (dihydrochloride monohydrate)	63302-99-8	Serotonin Transporter	F4
HY-I0177	Vilazodone carboxylic acid	163521-19-5	Others	F5
HY-10453	Ixazomib	1072833-77-2	Autophagy; Proteasome	F6
HY-B0770	Artemotil	75887-54-6	Parasite	F7
HY-B0501	Danofloxacin (mesylate)	119478-55-6	Antibiotic; Bacterial	F8
HY-13238	Dolutegravir	1051375-16-6	HIV; HIV Integrase	F9
HY-N0832	L-Histidine	71-00-1	Endogenous Metabolite; Mitochondrial Metabolism	F10
HY-B0568	Deferiprone	30652-11-0	Ferroptosis; HCV	F11
HY-B1210	Pipemidic acid	51940-44-4	Antibiotic; Bacterial	G2
HY-A0256B	Clavulanate (lithium)	61177-44-4	Antibiotic; Bacterial	G3
HY-14855B	Tedizolid (phosphate)	856867-55-5	Antibiotic; Bacterial	G4
HY-15772A	Osimertinib mesylate	1421373-66-1	EGFR	G5
HY-10581A	Gatifloxacin (hydrochloride)	121577-32-0	Antibiotic; Bacterial; Topoisomerase	G6
HY-17423A	Abacavir (sulfate)	188062-50-2	Apoptosis; Reverse Transcriptase	G7
HY-103354	Proglumide (sodium)	99247-33-3	Cholecystokinin Receptor	G8
HY-B0200	Cephalexin	15686-71-2	Antibiotic; Bacterial	G9
HY-10241	Simeprevir	923604-59-5	HCV; HCV Protease; SARS-CoV	G10
HY-N0645	Dicoumarol	66-76-2	PDHK	G11
HY-P0017	Aprotinin	9087-70-1	Influenza Virus	H2
HY-N0667	L-Asparagine	70-47-3	Endogenous Metabolite	H3
HY-13685	Miltefosine	58066-85-6	Akt; HIV	H4
HY-17037	Pirenzepine (dihydrochloride)	29868-97-1	mAChR	H5
HY-B0399	L-Carnitine	541-15-1	Endogenous Metabolite	H6
HY-Y0337	L-Cysteine	52-90-4	Endogenous Metabolite	H7
HY-13575	Blonanserin	132810-10-7	5-HT Receptor; Adrenergic Receptor; Dopamine Receptor; Sigma Receptor	H8
N/A	N/A	N/A	N/A	H9
HY-16289	Lodoxamide (tromethamine)	63610-09-3	Histamine Receptor	H10
HY-N0184A	Dipotassium glycyrrhizinate	68797-35-3	Virus Protease	H11
HY-N0680	Thiamine (hydrochloride)	67-03-8	Apoptosis; Endogenous Metabolite; HBV	A2
HY-108324	(Z)-Thiothixene	3313-26-6	5-HT Receptor	A3
HY-B0147A	Pefloxacin (mesylate)	70458-95-6	Antibiotic; Bacterial	A4
HY-B1122	L-Cycloserine	339-72-0	GABA Receptor; HIV	A5
HY-B0140	Aminophylline	317-34-0	Adenosine Receptor; Phosphodiesterase (PDE)	A6
HY-B1180	Vinburnine	4880-88-0	Drug Metabolite	A7
HY-B1724	Perflubron	423-55-2	Others	A8
HY-109654	Ensulizole	27503-81-7	Reactive Oxygen Species	A9
HY-B0139	Flucytosine	2022-85-7	Antibiotic; Fungal	A10
HY-13637	Ganciclovir	82410-32-0	Antibiotic; CMV; HSV; Nucleoside Antimetabolite/Analog	A11
HY-10619	Niraparib	1038915-60-4	Apoptosis; PARP	B2
HY-N0156	Oleanolic Acid	508-02-1	Autophagy; Endogenous Metabolite; HIV	B3
HY-N7067	Revaprazan (hydrochloride)	178307-42-1	Bacterial; COX	B4
HY-B0351	Taurine	107-35-7	Autophagy; Endogenous Metabolite	B5
HY-10999A	Trametinib (DMSO solvate)	1187431-43-1	Apoptosis; MEK	B6
HY-B0109A	Dorzolamide (hydrochloride)	130693-82-2	Carbonic Anhydrase	B7
HY-B0381A	Betaxolol (hydrochloride)	63659-19-8	Adrenergic Receptor	B8
HY-50912	Plerixafor (octahydrochloride)	155148-31-5	CXCR; HIV; Virus Protease	B9
HY-B1125	Glucosamine	3416-24-8	Autophagy; Endogenous Metabolite; HIF/HIF Prolyl-Hydroxylase; Reactive Oxygen Species	B10
HY-N0215	L-Phenylalanine	63-91-2	Calcium Channel; Endogenous Metabolite; iGluR	B11
HY-66009	Epalrestat	82159-09-9	Aldose Reductase	C2
HY-B0180A	Imiquimod (hydrochloride)	99011-78-6	Autophagy; HSV; SARS-CoV; Toll-like Receptor (TLR)	C3
HY-N0326	L-Methionine	63-68-3	Endogenous Metabolite	C4
HY-B0078	Dacarbazine	4342-03-4	Apoptosis; Nucleoside Antimetabolite/Analog	C5
HY-B0012	Pamidronic acid	40391-99-9	Wnt; β-catenin	C6
HY-B0441	Tobramycin	32986-56-4	Antibiotic; Bacterial	C7
HY-13911A	Hydroxyfasudil (hydrochloride)	155558-32-0	ROCK	C8
HY-B0686	Eptifibatide	188627-80-7	Integrin	C9
HY-14739	Choline Fenofibrate	856676-23-8	COX; PPAR	C10
HY-B0315	Vitamin B12	68-19-9	Endogenous Metabolite	C11
HY-B1836	Mildronate	76144-81-5	Others	D2
HY-A0063	Tipiracil (hydrochloride)	183204-72-0	Nucleoside Antimetabolite/Analog	D3
HY-B1542A	Benactyzine hydrochloride	57-37-4	AChE	D4
HY-B1157	Trioxsalen	3902-71-4	DNA Alkylator/Crosslinker	D5
HY-N7123	Sulfacetamide	144-80-9	Antibiotic; Bacterial	D6
HY-B1540	Beclometasone	4419-39-0	Glucocorticoid Receptor	D7
HY-B0110	Gestodene	60282-87-3	Progesterone Receptor	D8
HY-13803C	Tazemetostat (hydrobromide)	1467052-75-0	Histone Methyltransferase	D9
HY-14957	Ozenoxacin	245765-41-7	Bacterial	D10
HY-A0166	Cilastatin	82009-34-5	Antibiotic; Bacterial	D11
HY-11063	Fingolimod	162359-55-9	LPL Receptor; PAK	E2
HY-107319	Almitrine mesylate	29608-49-9	Potassium Channel	E3
HY-12752A	Alimemazine hemitartrate	4330-99-8	Histamine Receptor	E4
HY-N0395	Fructose	7660-25-5	Others	E5
HY-B1330	Proglumide	6620-60-6	Cholecystokinin Receptor	E6
HY-N0122	5-Hydroxytryptophan	56-69-9	Endogenous Metabolite	E7
HY-13703A	Nimustine (hydrochloride)	55661-38-6	Apoptosis; DNA Alkylator/Crosslinker; DNA/RNA Synthesis	E8
HY-112076	Atropine methyl (bromide)	2870-71-5	mAChR	E9
HY-B0711	Carglumic Acid	1188-38-1	Others	E10
HY-17476	Carbasalate calcium	5749-67-7	Others	E11
HY-B1438	Canrenone	976-71-6	Endogenous Metabolite; Mineralocorticoid Receptor	F2
HY-19344	Lifitegrast	1025967-78-5	Integrin	F3
HY-B1281	Mepyramine maleate	59-33-6	Histamine Receptor	F4
HY-A0153A	Cephapirin (sodium)	24356-60-3	Antibiotic; Bacterial	F5
HY-128922	Dexamethasone palmitate	14899-36-6	Glucocorticoid Receptor	F6
HY-B0552	Dibucaine	85-79-0	Sodium Channel	F7
HY-A0083	Methacholine (chloride)	62-51-1	mAChR	F8
HY-B0979	Lobeline (hydrochloride)	134-63-4	nAChR	F9
HY-10852	Arterolane	664338-39-0	Parasite	F10
HY-N1428	Citric acid	77-92-9	Antibiotic; Apoptosis; Bacterial; Endogenous Metabolite	F11
HY-B0469	Medroxyprogesterone acetate	71-58-9	Androgen Receptor; Endogenous Metabolite; Glucocorticoid Receptor; Progesterone Receptor	G2
HY-B0910A	Pyrithioxin (dihydrochloride)	10049-83-9	Others	G3
HY-14744A	Levamlodipine besylate	150566-71-5	Calcium Channel	G4
HY-111529A	Tafenoquine (Succinate)	106635-81-8	Parasite	G5
HY-B1898	Metadoxine	74536-44-0	PKA	G6
HY-B2117	Valpromide	2430-27-5	Epoxide Hydrolase; HSV	G7
HY-10331	Regorafenib	755037-03-7	Autophagy; PDGFR; Raf; RET; VEGFR	G8
HY-15164A	Icotinib	610798-31-7	EGFR	G9
HY-13055A	Telotristat ethyl	1033805-22-9	Tryptophan Hydroxylase	G10
HY-14369	Elagolix sodium	832720-36-2	GnRH Receptor	G11
HY-B0467A	Amoxicillin	26787-78-0	Antibiotic; Bacterial	H2
HY-B0430A	D-Pantothenic acid (sodium)	867-81-2	Apoptosis; Endogenous Metabolite	H3
HY-B0933	Gadoteridol	120066-54-8	Others	H4
HY-B0920	Tolazamide	1156-19-0	Others	H5
HY-Z0478	(-)-Limonene	5989-54-8	Others	H6
HY-17001	Flupirtine (Maleate)	75507-68-5	iGluR; Potassium Channel	H7
HY-B1350A	Fusidic acid (sodium salt)	751-94-0	Antibiotic; Bacterial	H8
HY-P0059	Teriparatide	52232-67-4	Others	H9
HY-106673	Hydrocortisone buteprate	72590-77-3	Others	H10
HY-14660A	Dabrafenib (Mesylate)	1195768-06-9	Raf	H11
HY-14885A	Eliglustat (hemitartrate)	928659-70-5	Others	A2
HY-B2170A	Octenidine (dihydrochloride)	70775-75-6	Bacterial	A3
HY-B2177	Apronal	528-92-7	Others	A4
HY-15036A	Diclofenac (diethylamine)	78213-16-8	Apoptosis; COX	A5
HY-N0117	Indirubin	479-41-4	Apoptosis	A6
HY-B1444	Isoconazole (nitrate)	24168-96-5	Antibiotic; Bacterial; Fungal	A7
HY-17586	Dalbavancin (hydrochloride)	2227366-51-8	Antibiotic; Bacterial	A8
HY-B2082	Fursultiamine	804-30-8	Others	A9
HY-P0163	Gramicidin	1405-97-6	Antibiotic; Bacterial	A10
N/A	N/A	N/A	N/A	A11
HY-B1303A	Mebhydrolin	524-81-2	Histamine Receptor	B2
HY-B2239	Riboflavin Tetrabutyrate	752-56-7	Reactive Oxygen Species	B3
HY-B0596A	Taltirelin (acetate)	1549593-23-8	Thyroid Hormone Receptor	B4
HY-13011	Alectinib	1256580-46-7	ALK	B5
HY-N0096	Rotundine	483-14-7	5-HT Receptor; Dopamine Receptor	B6
HY-B1467	Domiphen (bromide)	538-71-6	Potassium Channel	B7
HY-13534A	Abarelix (Acetate)		GnRH Receptor	B8
HY-111613	Pinaverium bromide	53251-94-8	Calcium Channel	B9
HY-13702	Nilutamide	63612-50-0	Androgen Receptor	B10
HY-B0497	Niclosamide	50-65-7	Antibiotic; Parasite; STAT	B11
HY-B1469	Isosorbide	652-67-5	Others	C2
HY-B1345	Piroctone olamine	68890-66-4	Fungal	C3
HY-B0146	Verteporfin	129497-78-5	Apoptosis; Autophagy; YAP	C4
HY-B1052A	Lofexidine	31036-80-3	Adrenergic Receptor	C5
HY-Y1683	DL-Menthol	89-78-1	GABA Receptor	C6
HY-A0100	Thiamine monochloride	59-43-8	Endogenous Metabolite	C7
HY-P0083	Ornipressin	3397-23-7	Others	C8
HY-120081A	Metixene hydrochloride hydrate	7081-40-5	mAChR	C9
HY-B1198	Piperonyl butoxide	51-03-6	Parasite	C10
HY-B0101	Fluconazole	86386-73-4	Antibiotic; Fungal	C11
HY-76260	Faropenem sodium	122547-49-3	Antibiotic; Bacterial	D2
HY-B0908	Meticrane	1084-65-7	Chloride Channel; Sodium Channel	D3
HY-D0211	Phenolphthalein	77-09-8	Others	D4
HY-14660	Dabrafenib	1195765-45-7	Raf	D5
HY-B0257A	Dydrogesterone	152-62-5	Progesterone Receptor	D6
HY-66012	Proparacaine (Hydrochloride)	5875-06-9	Apoptosis	D7
HY-B1897A	Menadione bisulfite (sodium)	130-37-0	Others	D8
HY-B1589A	Carbinoxamine maleate salt	3505-38-2	Histamine Receptor	D9
HY-B1626A	Demecarium Bromide	56-94-0	AChE	D10
HY-B1231	Heptaminol (hydrochloride)	543-15-7	Others	D11
HY-B0211A	Riluzole hydrochloride	850608-87-6	GABA Receptor; Sodium Channel	E2
HY-B1462	Chlorzoxazone	95-25-0	Cytochrome P450	E3
HY-N0169	Hyodeoxycholic acid	83-49-8	Endogenous Metabolite; GPCR19	E4
HY-B0800	Guanethidine (sulfate)	645-43-2	Others	E5
HY-B0415	Fluocinolone (Acetonide)	67-73-2	Glucocorticoid Receptor	E6
HY-16168A	Degarelix	214766-78-6	GnRH Receptor	E7
HY-14247	Fadrozole (hydrochloride)	102676-31-3	Aromatase	E8
HY-N0480A	Reserpine (hydrochloride)	16994-56-2	Monoamine Transporter	E9
HY-B0563B	Ropivacaine (hydrochloride)	98717-15-8	Potassium Channel; Sodium Channel	E10
HY-106783	Polymyxin B nonapeptide	86408-36-8	Antibiotic; Bacterial	E11
HY-B0911	Chlorophyllin sodium copper salt	11006-34-1	Others	F2
HY-17477	Guacetisal	55482-89-8	Others	F3
HY-16423	Rapacuronium bromide	156137-99-4	mAChR	F4
HY-B1446	Esomeprazole magnesium	161973-10-0	Proton Pump	F5
HY-17004	Olmesartan	144689-24-7	Angiotensin Receptor	F6
HY-18678A	Bremelanotide (Acetate)	1607799-13-2	Melanocortin Receptor	F7
HY-70020B	Cevimeline (hydrochloride)	107220-28-0	mAChR	F8
HY-N0118	Lappaconitine (hydrobromide)	97792-45-5	Others	F9
HY-B1236	Sulfacarbamide	547-44-4	Others	F10
HY-B2119	Sodium tauroglycocholate	41945-48-6	Others	F11
HY-17570	Desoximetasone	382-67-2	Others	G2
HY-B2184	Sofalcone	64506-49-6	Autophagy; Bacterial	G3
HY-B0641	Felbinac	5728-52-9	Others	G4
N/A	N/A	N/A	N/A	G5
HY-17490	Oxaceprol	33996-33-7	Others	G6
HY-13782A	Tenofovir Disoproxil	201341-05-1	HBV; HIV; Reverse Transcriptase	G7
HY-B0285B	Amiloride hydrochloride dihydrate	17440-83-4	Apoptosis; Sodium Channel; TRP Channel	G8
HY-B1048	Pasiniazid	2066-89-9	Bacterial	G9
HY-B2115	Sulfogaiacol	1321-14-8	Bacterial	G10
HY-P0049	Argipressin	113-79-1	Vasopressin Receptor	G11
HY-B1239	Drofenine (hydrochloride)	548-66-3	AChE	H2
HY-100471	Esaxerenone	1632006-28-0	Mineralocorticoid Receptor	H3
HY-15284A	Prasugrel (hydrochloride)	389574-19-0	P2Y Receptor	H4
HY-B1201	Tiratricol	51-24-1	Thyroid Hormone Receptor	H5
HY-B0328	Triamcinolone	124-94-7	Glucocorticoid Receptor	H6
HY-B1050	Gemifloxacin (mesylate)	210353-53-0	Bacterial	H7
HY-B1828A	Spectinomycin (dihydrochloride pentahydrate)	22189-32-8	Antibiotic; Bacterial	H8
HY-13761	Teniposide	29767-20-2	Topoisomerase	H9
HY-12057	Vemurafenib	918504-65-1	Autophagy; Raf	H10
HY-B2168	Mequitazine	29216-28-2	Histamine Receptor	H11
HY-100562	Flopropione	2295-58-1	5-HT Receptor; COMT	A2
HY-10562A	Ketanserin (tartrate)	83846-83-7	5-HT Receptor; Autophagy; Potassium Channel	A3
HY-13911	Hydroxyfasudil	105628-72-6	ROCK	A4
HY-B1546A	Benzamil (hydrochloride)	161804-20-2	Na+/Ca2+ Exchanger; Sodium Channel	A5
HY-B2087	Glycerol phenylbutyrate	611168-24-2	Sigma Receptor	A6
HY-B0974	Methicillin (sodium salt)	132-92-3	Antibiotic; Bacterial	A7
HY-13566A	Belotecan (hydrochloride)	213819-48-8	Topoisomerase	A8
HY-10285	Saxagliptin	361442-04-8	Dipeptidyl Peptidase	A9
HY-16391	Glasdegib	1095173-27-5	Smo	A10
HY-B0330A	Levofloxacin (hydrate)	138199-71-0	Antibiotic; Bacterial	A11
HY-15306	Eltrombopag	496775-61-2	Bacterial; Thrombopoietin Receptor	B2
HY-12987	Pimozide	2062-78-4	Adrenergic Receptor; Dopamine Receptor; STAT	B3
HY-B1657A	Fosphenytoin (disodium)	92134-98-0	Sodium Channel	B4
HY-B0197A	Naratriptan (hydrochloride)	143388-64-1	5-HT Receptor	B5
HY-13997	Ombitasvir	1258226-87-7	HCV	B6
HY-B1378	Ethosuximide	77-67-8	Calcium Channel	B7
HY-109025	Baloxavir marboxil	1985606-14-1	Influenza Virus	B8
HY-N0378	D-Mannitol	69-65-8	Apoptosis; Endogenous Metabolite	B9
HY-16321	Micafungin (sodium)	208538-73-2	Antibiotic; Fungal	B10
HY-U00103	Triamcinolone hexacetonide	5611-51-8	Others	B11
HY-B0768A	Lomerizine dihydrochloride	101477-54-7	Calcium Channel	C2
HY-A0089	Colistin (sulfate)	1264-72-8	Antibiotic; Autophagy; Bacterial	C3
HY-16316	Metipranolol hydrochloride	36592-77-5	Adrenergic Receptor	C4
HY-14196	Toloxatone	29218-27-7	Monoamine Oxidase	C5
HY-B1292	Iodipamide	606-17-7	Others	C6
HY-B0444	Maprotiline (hydrochloride)	10347-81-6	Autophagy	C7
HY-B1152	Piperacetazine	3819-00-9	Others	C8
HY-12751A	Trimethobenzamide (hydrochloride)	554-92-7	Dopamine Receptor; Influenza Virus	C9
HY-B1216	Oxeladin (citrate)	52432-72-1	Others	C10
HY-B1029	Danazol	17230-88-5	Androgen Receptor	C11
HY-17020A	Miglustat (hydrochloride)	210110-90-0	Others	D2
HY-17573	Carbetocin	37025-55-1	Oxytocin Receptor	D3
HY-B0621	Triclabendazole	68786-66-3	Microtubule/Tubulin; Parasite	D4
HY-B1347	Clorprenaline hydrochloride	6933-90-0	Adrenergic Receptor	D5
HY-B1090	Cinnarizine	298-57-7	Calcium Channel; Histamine Receptor	D6
HY-N0115	Gastrodin	62499-27-8	Others	D7
HY-11018	Risperidone	106266-06-2	5-HT Receptor; Dopamine Receptor; P-glycoprotein	D8
N/A	N/A	N/A	N/A	D9
HY-15991	Tenapanor	1234423-95-0	Sodium Channel	D10
HY-B1832	Prednisone acetate	125-10-0	Glucocorticoid Receptor	D11
HY-B0988	Deferoxamine (mesylate)	138-14-7	Amyloid-β; Autophagy; Ferroptosis; Mitophagy	E2
HY-B1123	Auranofin	34031-32-8	Bacterial; SARS-CoV	E3
HY-B0991	Amoxapine	14028-44-5	Others	E4
HY-12215	Lorlatinib	1454846-35-5	ALK; Apoptosis; ROS	E5
HY-N0480	Reserpine	50-55-5	Autophagy; Monoamine Transporter	E6
HY-10020	Varenicline (Hydrochloride)	230615-23-3	nAChR	E7
HY-A0158	Diflorasone	2557-49-5	Others	E8
HY-B0235	Trichlormethiazide	133-67-5	Others	E9
HY-B0806	Proguanil	500-92-5	Antifolate; Parasite	E10
HY-15531	Venetoclax	1257044-40-8	Autophagy; Bcl-2 Family	E11
HY-100474	Visomitin	934826-68-3	Reactive Oxygen Species	F2
HY-B1188	Propantheline (bromide)	50-34-0	mAChR	F3
HY-Y0189	Methyl Salicylate	119-36-8	COX	F4
HY-B1715	Oxiracetam	62613-82-5	GABA Receptor	F5
HY-B1324	Oxiconazole nitrate	64211-46-7	Antibiotic; Fungal	F6
HY-B2070	Methylbenactyzium Bromide	3166-62-9	mAChR	F7
HY-13720A	Pergolide (mesylate)	66104-23-2	Dopamine Receptor	F8
HY-P0084	Cyclic somatostatin	38916-34-6	Others	F9
HY-16749A	Pexidartinib (hydrochloride)	2040295-03-0	Apoptosis; c-Fms; c-Kit	F10
HY-B0771A	Cefozopran (hydrochloride)	113981-44-5	Antibiotic; Bacterial	F11
HY-17365	Octreotide (acetate)	79517-01-4	Somatostatin Receptor	G2
HY-B0955	Oxethazaine	126-27-2	HBV	G3
HY-14737	Ceftaroline fosamil	400827-46-5	Antibiotic; Bacterial	G4
HY-17392	Zalcitabine	7481-89-2	HIV; Reverse Transcriptase	G5
HY-B1147	Diloxanide furoate	3736-81-0	Parasite	G6
HY-B0588	Brinzolamide	138890-62-7	Carbonic Anhydrase	G7
HY-14268	Febuxostat	144060-53-7	Xanthine Oxidase	G8
HY-B0107	Acitretin	55079-83-9	Apoptosis; Autophagy; RAR/RXR	G9
HY-A0005	Clofarabine	123318-82-1	Apoptosis; Autophagy; Nucleoside Antimetabolite/Analog	G10
HY-50935	Troglitazone	97322-87-7	Apoptosis; Autophagy; Ferroptosis; PPAR	G11
HY-13678A	Meropenem (trihydrate)	119478-56-7	Antibiotic; Bacterial	H2
HY-17464	Cilostazol	73963-72-1	Autophagy; Phosphodiesterase (PDE)	H3
HY-B0105A	(+)-Ketoconazole	142128-59-4	Cytochrome P450; Fungal	H4
HY-19912	Fruquintinib	1194506-26-7	VEGFR	H5
HY-B2206	Gefarnate	51-77-4	Others	H6
HY-16569	Colchicine	64-86-8	Apoptosis; Autophagy; Microtubule/Tubulin	H7
HY-75161	(-)-Menthol	2216-51-5	Endogenous Metabolite; TRP Channel	H8
N/A	N/A	N/A	N/A	H9
HY-B0400	D-Sorbitol	50-70-4	Endogenous Metabolite	H10
HY-10981	Lenvatinib	417716-92-8	c-Kit; FGFR; PDGFR; RET; VEGFR	H11
HY-A0019	Paliperidone	144598-75-4	5-HT Receptor; Adrenergic Receptor; Dopamine Receptor	A2
HY-107917	Desoxycorticosterone pivalate	808-48-0	Mineralocorticoid Receptor	A3
HY-15448	Tezacaftor	1152311-62-0	Autophagy; CFTR	A4
HY-16980A	Eravacycline (dihydrochloride)	1334714-66-7	Bacterial	A5
HY-17387	(-)-Huperzine A	102518-79-6	AChE; Apoptosis; iGluR	A6
HY-76200	Voriconazole	137234-62-9	Fungal	A7
HY-14740	Elvitegravir	697761-98-1	HIV; HIV Integrase	A8
HY-B0190A	Nafamostat (mesylate)	82956-11-4	Apoptosis; SARS-CoV; Ser/Thr Protease	A9
HY-B0167A	Sodium Salicylate	54-21-7	Apoptosis; Autophagy; COX; Endogenous Metabolite; NF-κB; Ribosomal S6 Kinase (RSK)	A10
HY-N0158	Oxymatrine	16837-52-8	Apoptosis; TGF-beta/Smad	A11
HY-N0060A	Ferulic acid (sodium)	24276-84-4	Endogenous Metabolite; FGFR; Reactive Oxygen Species	B2
HY-B1508	Vitamin K4	573-20-6	Apoptosis; Endogenous Metabolite	B3
HY-B1484	Moxalactam (sodium salt)	64953-12-4	Antibiotic; Bacterial	B4
HY-B0307	Idoxuridine	54-42-2	HSV	B5
HY-B0195	Tranilast	53902-12-8	Angiotensin Receptor; Prostaglandin Receptor	B6
HY-B0128	Diphylline	479-18-5	Adenosine Receptor; Phosphodiesterase (PDE)	B7
HY-109108A	Valemetostat (tosylate)	1809336-93-3	Histone Methyltransferase	B8
HY-B0174	Olsalazine (Disodium)	6054-98-4	Antibiotic; Bacterial	B9
HY-17577	Berberine (chloride hydrate)	68030-18-2	Antibiotic; Autophagy; Bacterial; Endogenous Metabolite; Reactive Oxygen Species; Topoisomerase	B10
HY-17026	Gemcitabine	95058-81-4	Apoptosis; Autophagy; DNA/RNA Synthesis; Nucleoside Antimetabolite/Analog	B11
HY-B1417	Nortriptyline (hydrochloride)	894-71-3	Autophagy; Drug Metabolite	C2
HY-B0006	Carvedilol	72956-09-3	Adrenergic Receptor; Autophagy	C3
HY-17572	Atosiban	90779-69-4	Oxytocin Receptor; Vasopressin Receptor	C4
HY-13596	Cisatracurium (besylate)	96946-42-8	Autophagy; nAChR	C5
HY-B0177	Tinidazole	19387-91-8	Bacterial	C6
HY-78726	Fosamprenavir	226700-79-4	Endogenous Metabolite; HIV	C7
HY-B0644	Sucralfate	54182-58-0	Bacterial	C8
HY-B0021	Doxifluridine	3094-09-5	Nucleoside Antimetabolite/Analog	C9
HY-B0319	Tioconazole	65899-73-2	Antibiotic; Fungal	C10
HY-B0664	Ciprofibrate	52214-84-3	PPAR	C11
HY-B1334A	Perhexiline maleate	6724-53-4	Mitochondrial Metabolism	D2
HY-13588	Cefsulodin (sodium)	52152-93-9	Antibiotic; Bacterial	D3
HY-B0688	Dapsone	80-08-0	Antibiotic; Bacterial; Parasite; Reactive Oxygen Species	D4
HY-17000	Tolvaptan	150683-30-0	Autophagy; Vasopressin Receptor	D5
HY-B0231	Enalaprilat (dihydrate)	84680-54-6	Angiotensin-converting Enzyme (ACE); Autophagy	D6
HY-A0070A	Liothyronine	6893-02-3	Endogenous Metabolite; Thyroid Hormone Receptor	D7
HY-15297	Vesnarinone	81840-15-5	HIV; Phosphodiesterase (PDE)	D8
HY-123593	Mozavaptan (hydrochloride)	138470-70-9	Vasopressin Receptor	D9
HY-B0141	Estradiol	50-28-2	Endogenous Metabolite; Estrogen Receptor/ERR	D10
HY-17356	Fenofibrate	49562-28-9	Autophagy; Cytochrome P450; PPAR	D11
HY-17412	Minocycline (hydrochloride)	13614-98-7	Antibiotic; Bacterial	E2
HY-17372	Rofecoxib	162011-90-7	COX	E3
HY-18204	Valsartan	137862-53-4	Angiotensin Receptor	E4
HY-14768	Favipiravir	259793-96-9	DNA/RNA Synthesis; Influenza Virus; SARS-CoV	E5
HY-N0127	Yohimbine (Hydrochloride)	65-19-0	Adrenergic Receptor	E6
HY-14652	Tamibarotene	94497-51-5	Apoptosis; Autophagy; RAR/RXR	E7
HY-B0957	Erythromycin Ethylsuccinate	1264-62-6	Antibiotic; Autophagy; Bacterial; HIV	E8
HY-B0008	Sulindac	38194-50-2	Autophagy; COX	E9
HY-B0881	Acetohexamide	968-81-0	Others	E10
HY-B1159	Nitroxoline	4008-48-4	Antibiotic; Autophagy; Bacterial	E11
HY-B0218	Orlistat	96829-58-2	Apoptosis; Fatty Acid Synthase (FASN)	F2
HY-B2167	Docosahexaenoic acid	6217-54-5	Endogenous Metabolite	F3
HY-B0704	Azelaic acid	123-99-9	Endogenous Metabolite	F4
HY-B0334	Sulbactam	68373-14-8	Antibiotic; Bacterial	F5
HY-10586	5-Azacytidine	320-67-2	Antibiotic; Autophagy; Bacterial; DNA Methyltransferase; Nucleoside Antimetabolite/Analog	F6
HY-13748	Silibinin	22888-70-6	Autophagy; Reactive Oxygen Species	F7
HY-B0004	Doxofylline	69975-86-6	Adenosine Receptor; Phosphodiesterase (PDE)	F8
HY-B0091	Adapalene	106685-40-9	Apoptosis; Autophagy; RAR/RXR	F9
HY-B0114	Oxcarbazepine	28721-07-5	Apoptosis; Sodium Channel	F10
HY-B1172	Lactulose	4618-18-2	Endogenous Metabolite; Others	F11
HY-B1232	Metyrapone	54-36-4	Autophagy; Cytochrome P450	G2
HY-10585A	Valproic acid (sodium)	1069-66-5	Autophagy; Endogenous Metabolite; HDAC; HIV; Mitophagy; Notch	G3
HY-19568	Peficitinib	944118-01-8	JAK	G4
HY-14184	Macitentan	441798-33-0	Apoptosis; Endothelin Receptor	G5
HY-B0523A	Anagrelide (hydrochloride)	58579-51-4	Phosphodiesterase (PDE)	G6
HY-B1221	Flufenamic acid	530-78-9	AMPK; Calcium Channel; Chloride Channel; COX; Parasite; Potassium Channel	G7
HY-17002	Suplatast (Tosilate)	94055-76-2	Interleukin Related	G8
HY-14398	Celecoxib	169590-42-5	COX	G9
HY-40354A	Tofacitinib (citrate)	540737-29-9	Apoptosis; Bacterial; Fungal; Influenza Virus; JAK	G10
HY-A0007	Rotigotine (Hydrochloride)	125572-93-2	5-HT Receptor; Adrenergic Receptor; Dopamine Receptor	G11
HY-B0277	Vidarabine	5536-17-4	Antibiotic; HSV; Nucleoside Antimetabolite/Analog	H2
HY-10984	Pomalidomide	19171-19-8	Apoptosis; Ligands for E3 Ligase; Molecular Glues	H3
HY-10255A	Sunitinib	557795-19-4	Apoptosis; Autophagy; IRE1; Mitophagy; PDGFR; VEGFR	H4
HY-A0042	Rufinamide	106308-44-5	Others	H5
N/A	N/A	N/A	N/A	H6
HY-B1213	Trimipramine (maleate)	521-78-8	5-HT Receptor; Bacterial	H7
HY-14751	Rolapitant	552292-08-7	Neurokinin Receptor	H8
HY-B0322	Sulfamethoxazole	723-46-6	Antibiotic; Bacterial	H9
HY-N0197	Baicalin	21967-41-9	Autophagy; HIV; NF-κB	H10
HY-B0263	Thiabendazole	148-79-8	Mitochondrial Metabolism; Parasite	H11
HY-B0270	Suprofen	40828-46-4	PGE synthase	A2
HY-12515A	Nicardipine (hydrochloride)	54527-84-3	Autophagy; Calcium Channel	A3
HY-14252	Milrinone	78415-72-2	Phosphodiesterase (PDE)	A4
HY-B0914	10-Undecenoic acid	112-38-9	Antibiotic; Endogenous Metabolite; Fungal	A5
HY-17042A	Cetirizine (dihydrochloride)	83881-52-1	Histamine Receptor	A6
HY-B1089	Ethynodiol diacetate	297-76-7	Progesterone Receptor	A7
HY-78131	Ibuprofen	15687-27-1	COX	A8
HY-12639A	Bephenium (hydroxynaphthoate)	3818-50-6	Parasite	A9
HY-B0565	Ronidazole	7681-76-7	Bacterial; Parasite	A10
HY-A0013	Bosentan	147536-97-8	Endothelin Receptor	A11
HY-90005	Etravirine	269055-15-4	HIV; Reverse Transcriptase	B2
HY-B0495	Lamotrigine	84057-84-1	Autophagy; Sodium Channel	B3
HY-B0136	Cefdinir	91832-40-5	Antibiotic; Bacterial	B4
HY-B0467B	Amoxicillin (trihydrate)	61336-70-7	Antibiotic; Bacterial	B5
HY-90010	Tolterodine (tartrate)	124937-52-6	mAChR	B6
HY-A0002	Solifenacin (Succinate)	242478-38-2	mAChR	B7
HY-B0484	Buflomedil (hydrochloride)	35543-24-9	Others	B8
HY-12882A	Ifenprodil (tartrate)	23210-58-4	iGluR; Potassium Channel	B9
HY-B0467	Amoxicillin (sodium)	34642-77-8	Antibiotic; Bacterial	B10
HY-B0187A	Doripenem (monohydrate)	364622-82-2	Antibiotic; Bacterial	B11
N/A	N/A	N/A	N/A	C2
HY-50767A	Palbociclib (monohydrochloride)	827022-32-2	CDK	C3
HY-13666	Levamisole (hydrochloride)	16595-80-5	HSV; Parasite	C4
N/A	N/A	N/A	N/A	C5
HY-N0684	Vitamin K1	84-80-0	Endogenous Metabolite	C6
HY-B0336	Pranoprofen	52549-17-4	Apoptosis; COX; PGE synthase	C7
HY-15258A	Lesinurad (sodium)	1151516-14-1	URAT1	C8
HY-B0377	Famotidine	76824-35-6	Histamine Receptor	C9
HY-B0491A	Carbazochrome (sodium sulfonate)	51460-26-5	Adrenergic Receptor	C10
N/A	N/A	N/A	N/A	C11
HY-A0013A	Bosentan (hydrate)	157212-55-0	Endothelin Receptor	D2
HY-13585	Carmustine	154-93-8	DNA Alkylator/Crosslinker	D3
HY-14137	Rimonabant (Hydrochloride)	158681-13-1	Bacterial; Cannabinoid Receptor	D4
HY-B0575	Triamterene	396-01-0	GPCR19; Sodium Channel	D5
HY-16749	Pexidartinib	1029044-16-3	Apoptosis; c-Fms; c-Kit	D6
HY-B0306	Prothionamide	14222-60-7	Antibiotic; Bacterial	D7
HY-B1286	Piperacillin (sodium)	59703-84-3	Antibiotic; Bacterial	D8
HY-10331A	Regorafenib (monohydrate)	1019206-88-2	Autophagy; PDGFR; Raf; RET; VEGFR	D9
HY-A0009	Galanthamine (hydrobromide)	1953-04-4	AChE; nAChR	D10
HY-A0014	Ramelteon	196597-26-9	Melatonin Receptor	D11
HY-17495A	Carteolol hydrochloride	51781-21-6	Adrenergic Receptor	E2
HY-B0111	Drospirenone	67392-87-4	Progesterone Receptor	E3
HY-17363	Dimethyl fumarate	624-49-7	Autophagy; Endogenous Metabolite; HIV; Keap1-Nrf2; Reactive Oxygen Species	E4
HY-17369	Tirofiban (hydrochloride monohydrate)	150915-40-5	Integrin	E5
HY-32721	Neratinib	698387-09-6	EGFR	E6
HY-B1864B	Kasugamycin (hydrochloride hydrate)	200132-83-8	Antibiotic; Bacterial	E7
HY-14601	Pioglitazone (hydrochloride)	112529-15-4	Ferroptosis; PPAR	E8
HY-B0968	Trimetazidine (dihydrochloride)	13171-25-0	Autophagy	E9
HY-18062	Pyrimethamine	58-14-0	Antifolate; Parasite	E10
HY-10274A	Dabigatran etexilate (mesylate)	872728-81-9	Thrombin	E11
HY-B0745	Ramatroban	116649-85-5	Prostaglandin Receptor	F2
HY-B0331A	Enalapril (maleate)	76095-16-4	Angiotensin-converting Enzyme (ACE)	F3
HY-12355	Siponimod	1230487-00-9	LPL Receptor	F4
HY-B0068	Azasetron (hydrochloride)	123040-16-4	5-HT Receptor	F5
HY-B0317	Amlodipine	88150-42-9	Calcium Channel	F6
HY-B0642	Isosorbide mononitrate	16051-77-7	Autophagy; Endogenous Metabolite	F7
HY-B0381	Betaxolol	63659-18-7	Adrenergic Receptor	F8
HY-A0038	Lasofoxifene (Tartrate)	190791-29-8	Estrogen Receptor/ERR	F9
HY-10619B	Niraparib (tosylate)	1038915-73-9	Apoptosis; PARP	F10
HY-13782	Tenofovir Disoproxil (fumarate)	202138-50-9	HBV; HIV; Reverse Transcriptase	F11
HY-B1381	Cefixime	79350-37-1	Antibiotic; Bacterial	G2
HY-30235A	Benzydamine (hydrochloride)	132-69-4	Bacterial; PGE synthase	G3
HY-10450A	Dapagliflozin ((2S)-1,2-propanediol, hydrate)	960404-48-2	SGLT	G4
HY-B1095	Chlormadinone acetate	302-22-7	Progesterone Receptor	G5
HY-B0563A	Ropivacaine (hydrochloride monohydrate)	132112-35-7	Potassium Channel; Sodium Channel	G6
HY-B0367	Lornoxicam	70374-39-9	COX; Endogenous Metabolite	G7
HY-B1435	Moxisylyte (hydrochloride)	964-52-3	Adrenergic Receptor	G8
HY-B0667	Balsalazide	80573-04-2	Interleukin Related; STAT	G9
HY-B0518A	Naftifine (hydrochloride)	65473-14-5	Antibiotic; Fungal	G10
HY-14881A	Bedaquiline (fumarate)	845533-86-0	Antibiotic; Bacterial	G11
HY-14803	Tasimelteon	609799-22-6	Melatonin Receptor	H2
HY-B0577	Latanoprost	130209-82-4	Prostaglandin Receptor	H3
HY-B1069	Molsidomine	25717-80-0	Drug Metabolite	H4
HY-10888	Istradefylline	155270-99-8	Adenosine Receptor	H5
HY-B0522A	Ampicillin (sodium)	69-52-3	Antibiotic; Bacterial	H6
HY-B0590	Tetrabenazine	58-46-8	Monoamine Transporter	H7
HY-B1275	Cephalothin (sodium)	58-71-9	Antibiotic; Bacterial	H8
HY-B1203A	Fludrocortisone acetate	514-36-3	Autophagy; Mineralocorticoid Receptor	H9
HY-17465	Glycopyrrolate	596-51-0	mAChR	H10
HY-B0122	Topiramate	97240-79-4	Calcium Channel; Carbonic Anhydrase; GABA Receptor; iGluR; Potassium Channel; Sodium Channel	H11
HY-15232	Tenofovir alafenamide	379270-37-8	HIV; Reverse Transcriptase	A2
HY-B0986	Hexylresorcinol	136-77-6	Apoptosis; Bacterial; Endogenous Metabolite; Glucosidase; Parasite	A3
HY-13064	Cobimetinib	934660-93-2	Apoptosis; MEK	A4
HY-B0732	Itopride (hydrochloride)	122892-31-3	AChE; Dopamine Receptor	A5
HY-B0557	Bisacodyl	603-50-9	Dopamine Transporter; Opioid Receptor	A6
HY-13209	Ambrisentan	177036-94-1	Endothelin Receptor	A7
HY-10999	Trametinib	871700-17-3	Apoptosis; Autophagy; MEK	A8
HY-B0233	Isradipine	75695-93-1	Autophagy; Calcium Channel	A9
HY-11017	Rivastigmine (tartrate)	129101-54-8	AChE	A10
HY-B0673	Pirfenidone	53179-13-8	CCR; TGF-beta/Smad	A11
HY-15036	Diclofenac	15307-86-5	Apoptosis; COX	B2
HY-17373	Posaconazole	171228-49-2	Fungal	B3
HY-15164	Icotinib (Hydrochloride)	1204313-51-8	EGFR	B4
HY-B0242	Sulfanilamide	63-74-1	Antibiotic; Bacterial	B5
HY-B1400	Diiodohydroxyquinoline	83-73-8	Antibiotic; Bacterial	B6
HY-B1393	Dehydrocholic acid	81-23-2	Others	B7
HY-B0358A	Flunarizine (dihydrochloride)	30484-77-6	Calcium Channel; Dopamine Receptor; Sodium Channel	B8
N/A	N/A	N/A	N/A	B9
HY-B0409A	Clonidine (hydrochloride)	4205-91-8	Adrenergic Receptor	B10
HY-13832	Atovaquone	95233-18-4	Antibiotic; Cytochrome P450; Parasite	B11
HY-16297	Abemaciclib (methanesulfonate)	1231930-82-7	CDK	C2
HY-17380	(S)-Timolol (Maleate)	26921-17-5	Adrenergic Receptor	C3
HY-B0184	Felbamate	25451-15-4	iGluR	C4
HY-13780	Vinblastine (sulfate)	143-67-9	Autophagy; Microtubule/Tubulin	C5
HY-B1100	Estradiol (cypionate)	313-06-4	Estrogen Receptor/ERR	C6
HY-B0659	Brimonidine	59803-98-4	Adrenergic Receptor	C7
HY-B1206	Neostigmine (methyl sulfate)	51-60-5	AChE	C8
HY-16045	Hexaminolevulinate (hydrochloride)	140898-91-5	Others	C9
HY-B0153A	Ticlopidine (hydrochloride)	53885-35-1	Adenosine Receptor	C10
HY-B0924	Anisindione	117-37-3	Others	C11
HY-16725	Lemborexant	1369764-02-2	Orexin Receptor (OX Receptor)	D2
HY-B1289	Cetylpyridinium (chloride monohydrate)	6004-24-6	Bacterial	D3
N/A	N/A	N/A	N/A	D4
HY-B1256	Cefuroxime (sodium)	56238-63-2	Antibiotic; Bacterial	D5
HY-17355	Pramipexole (dihydrochloride)	104632-25-9	Dopamine Receptor	D6
HY-B0574	Mefenamic acid	61-68-7	COX	D7
HY-14566	Donepezil	120014-06-4	AChE	D8
HY-107795	Benorilate	5003-48-5	Prostaglandin Receptor	D9
HY-P0053	Fertirelin	38234-21-8	GnRH Receptor	D10
HY-B0702	Nicergoline	27848-84-6	Adrenergic Receptor	D11
HY-B1781	Sulfachloropyridazine	80-32-0	Antibiotic; Bacterial	E2
HY-15025	Sildenafil	139755-83-2	Apoptosis; Autophagy; Phosphodiesterase (PDE)	E3
HY-B1784	Sulfisomidin	515-64-0	Antibiotic; Bacterial	E4
HY-B1888B	Bromfenac (sodium hydrate)	120638-55-3	COX	E5
HY-B0185	Lidocaine	137-58-6	Apoptosis; ERK; MEK; NF-κB; Sodium Channel	E6
HY-15602A	Ledipasvir (acetone)	1441674-54-9	HCV	E7
HY-100795A	Pirmenol (hydrochloride)	61477-94-9	mAChR; Potassium Channel	E8
HY-114200	Imrecoxib	395683-14-4	COX	E9
HY-B0194A	Tizanidine (hydrochloride)	64461-82-1	Adrenergic Receptor	E10
HY-B0477	Quinapril (hydrochloride)	82586-55-8	Angiotensin-converting Enzyme (ACE)	E11
HY-15781A	Morinidazole (R enantiomer)	898230-59-6	Bacterial	F2
HY-B1253	Chlormethine (hydrochloride)	55-86-7	Others	F3
HY-B0435	Roxithromycin	80214-83-1	Antibiotic; Bacterial	F4
HY-A0036	Bazedoxifene (acetate)	198481-33-3	Estrogen Receptor/ERR	F5
HY-15142	Doxorubicin (hydrochloride)	25316-40-9	ADC Cytotoxin; AMPK; Antibiotic; Apoptosis; Autophagy; Bacterial; HBV; HIV; Mitophagy; Topoisomerase	F6
HY-B0802	Terbutaline (sulfate)	23031-32-5	Adrenergic Receptor; Antibiotic; Bacterial	F7
HY-N0714A	Berbamine (dihydrochloride)	6078-17-7	Apoptosis; Autophagy; NF-κB	F8
HY-17395	Terbinafine hydrochloride	78628-80-5	Antibiotic; Bacterial; Fungal	F9
HY-12222	Obeticholic acid	459789-99-2	Autophagy; FXR	F10
HY-B0077	Bendamustine (hydrochloride)	3543-75-7	Apoptosis; DNA Alkylator/Crosslinker	F11
HY-13679	Sodium 2-mercaptoethanesulfonate	19767-45-4	Others	G2
HY-B0379A	Adiphenine (hydrochloride)	50-42-0	nAChR	G3
HY-B0176A	Sertraline (hydrochloride)	79559-97-0	Serotonin Transporter	G4
HY-B0696A	Tiagabine (hydrochloride)	145821-59-6	GABA Receptor	G5
HY-B0517A	Mepivacaine (hydrochloride)	1722-62-9	Sodium Channel	G6
HY-B0449	Methacycline (hydrochloride)	3963-95-9	Antibiotic; Bacterial	G7
HY-13011A	Alectinib (Hydrochloride)	1256589-74-8	ALK	G8
HY-B0493	Niflumic acid	4394-00-7	Chloride Channel	G9
HY-14763A	Cariprazine (hydrochloride)	1083076-69-0	5-HT Receptor; Dopamine Receptor	G10
HY-14881	Bedaquiline	843663-66-1	Antibiotic; Bacterial	G11
HY-B1046	Clofazimine	2030-63-9	Antibiotic; Bacterial	H2
HY-B1062	Dexchlorpheniramine (maleate)	2438-32-6	Histamine Receptor	H3
HY-16752	Relebactam	1174018-99-5	Bacterial	H4
HY-B1057	Nefopam (hydrochloride)	23327-57-3	β-catenin	H5
HY-14946	Amifampridine	54-96-6	Potassium Channel	H6
HY-14280	Entacapone	130929-57-6	COMT	H7
HY-A0065	Palbociclib (isethionate)	827022-33-3	CDK	H8
HY-B0432A	Propafenone (hydrochloride)	34183-22-7	Sodium Channel	H9
HY-B0556A	Tetrahydrozoline (hydrochloride)	522-48-5	Adrenergic Receptor	H10
HY-16349	Nimorazole	6506-37-2	Antibiotic; Parasite	H11
HY-13859	Clevudine	163252-36-6	DNA/RNA Synthesis; HBV	A2
HY-18252	Avanafil	330784-47-9	Phosphodiesterase (PDE)	A3
HY-B0366A	Cyproheptadine (hydrochloride)	969-33-5	5-HT Receptor	A4
HY-B0612A	Lercanidipine (hydrochloride)	132866-11-6	Calcium Channel	A5
HY-12516	Desogestrel	54024-22-5	Progesterone Receptor	A6
HY-B0662	Imidafenacin	170105-16-5	mAChR	A7
HY-12199B	Pitolisant (hydrochloride)	903576-44-3	Histamine Receptor	A8
HY-18716	Dextrorotation nimorazole phosphate ester	1124347-33-6	Bacterial; Parasite	A9
HY-B0500	Alverine (citrate)	5560-59-8	5-HT Receptor	A10
HY-15602B	Ledipasvir (D-tartrate)	1502654-87-6	HCV	A11
HY-B0033	Vigabatrin (hydrochloride)	1391054-02-6	GABA Receptor	B2
HY-16985	Darolutamide	1297538-32-9	Androgen Receptor	B3
HY-A0273	Propyphenazone	479-92-5	COX	B4
HY-13749B	Sitagliptin (phosphate monohydrate)	654671-77-9	Autophagy; Dipeptidyl Peptidase	B5
HY-10846	Delamanid	681492-22-8	Antibiotic; Bacterial	B6
HY-B0329	Isoniazid	54-85-3	Antibiotic; Autophagy; Bacterial; Mitophagy	B7
HY-P0108	Angiotensin II 5-valine	58-49-1	Angiotensin Receptor	B8
HY-10119	Vorapaxar	618385-01-6	Protease-Activated Receptor (PAR)	B9
HY-B0801A	Fexofenadine (hydrochloride)	153439-40-8	Histamine Receptor	B10
HY-B0619	Zaltoprofen	74711-43-6	COX	B11
HY-17436	Clevidipine	167221-71-8	Calcium Channel	C2
HY-B0640	Epinastine	80012-43-7	Histamine Receptor	C3
HY-A0069	Doxylamine (succinate)	562-10-7	Histamine Receptor	C4
HY-B0320A	Cromolyn (sodium)	15826-37-6	Calcium Channel; GSK-3	C5
HY-B1096	Etamivan	304-84-7	Others	C6
HY-B0154	Fluticasone (propionate)	80474-14-2	Endogenous Metabolite; Enterovirus; Glucocorticoid Receptor	C7
HY-14188	Amiodarone (hydrochloride)	19774-82-4	Autophagy; Potassium Channel	C8
HY-B0220	Erythromycin	114-07-8	Antibiotic; Bacterial	C9
HY-B0238	Amorolfine (hydrochloride)	78613-38-4	Antibiotic; Fungal	C10
HY-17400	Tegafur	17902-23-7	Nucleoside Antimetabolite/Analog	C11
HY-B1448	Benidipine (hydrochloride)	91599-74-5	Calcium Channel	D2
HY-B0713	Amlexanox	68302-57-8	IKK	D3
HY-N0709	Coumarin	91-64-5	Influenza Virus	D4
HY-13512	Camostat (mesylate)	59721-29-8	SARS-CoV; Ser/Thr Protease	D5
HY-17430	Amprenavir	161814-49-9	HIV; HIV Protease; SARS-CoV	D6
HY-B0318	Metronidazole	443-48-1	Antibiotic; Apoptosis; Bacterial; Parasite	D7
HY-107801	Inosine pranobex	36703-88-5	HIV	D8
HY-N0175	Cytisinicline	485-35-8	nAChR	D9
HY-B0312	Dipyridamole	58-32-2	Phosphodiesterase (PDE)	D10
HY-18733	Lipoic acid	1200-22-2	Endogenous Metabolite; Mitochondrial Metabolism; Reactive Oxygen Species	D11
HY-50898A	Lapatinib (ditosylate)	388082-77-7	Autophagy; EGFR; Ferroptosis	E2
HY-128365	Neticonazole (hydrochloride)	130773-02-3	Fungal	E3
HY-14588	Lopinavir	192725-17-0	HIV; HIV Protease; SARS-CoV	E4
HY-N0504	Lovastatin	75330-75-5	Autophagy; Ferroptosis; HMG-CoA Reductase (HMGCR)	E5
HY-12502A	Efonidipine (hydrochloride monoethanolate)	111011-76-8	Calcium Channel	E6
HY-B0178A	Guanidine (hydrochloride)	50-01-1	Endogenous Metabolite	E7
HY-13725A	Pirarubicin (Hydrochloride)	95343-20-7	Antibiotic; Autophagy; Bacterial; Topoisomerase	E8
HY-B1192	Estradiol benzoate	50-50-0	Estrogen Receptor/ERR	E9
HY-B0083	Leflunomide	75706-12-6	Dihydroorotate Dehydrogenase; Endogenous Metabolite	E10
HY-B0338A	Rimantadine (hydrochloride)	1501-84-4	Influenza Virus	E11
HY-17552	sn-Glycero-3-phosphocholine	28319-77-9	AChE; Endogenous Metabolite	F2
HY-14545	Amisulpride	71675-85-9	Dopamine Receptor	F3
HY-B1360	Chlorquinaldol	72-80-0	Antibiotic; Bacterial; Fungal	F4
HY-76299	Galanthamine	357-70-0	AChE; Apoptosis	F5
HY-17509	Deracoxib	169590-41-4	Apoptosis; COX	F6
HY-B1358	Lincomycin (hydrochloride monohydrate)	7179-49-9	Antibiotic; Bacterial	F7
HY-B0962A	Piperidolate	82-98-4	mAChR	F8
HY-N0808	Camphor	76-22-2	Influenza Virus; TRP Channel	F9
HY-15516	Sotagliflozin	1018899-04-1	SGLT	F10
HY-15148	Tipranavir	174484-41-4	HIV; HIV Protease; SARS-CoV	F11
HY-N0145	Puerarin	3681-99-0	5-HT Receptor	G2
HY-B2122	Maltitol	585-88-6	Others	G3
HY-123210	Lodenafil	139755-85-4	Phosphodiesterase (PDE)	G4
HY-N0402	Artemether	71963-77-4	Parasite	G5
HY-16562A	Irinotecan (hydrochloride)	100286-90-6	Autophagy; Topoisomerase	G6
HY-13768A	Topotecan (Hydrochloride)	119413-54-6	Apoptosis; Autophagy; Topoisomerase	G7
HY-14263	Pericyazine	2622-26-6	Dopamine Receptor	G8
HY-B0375A	Argatroban (monohydrate)	141396-28-3	Thrombin	G9
HY-B1404	Nylidrin (hydrochloride)	849-55-8	Others	G10
HY-A0070	Liothyronine (sodium)	55-06-1	Endogenous Metabolite; Thyroid Hormone Receptor	G11
HY-13551A	Amsacrine (hydrochloride)	54301-15-4	Autophagy; Topoisomerase	H2
HY-107337	Delapril (hydrochloride)	83435-67-0	Angiotensin-converting Enzyme (ACE)	H3
HY-B2116	Osalmid	526-18-1	HBV	H4
HY-14171	Bexarotene	153559-49-0	Autophagy; RAR/RXR	H5
HY-B1014	Acenocoumarol	152-72-7	Others	H6
HY-B1065	Aceglutamide	2490-97-3	Autophagy; Endogenous Metabolite	H7
HY-13038B	Fostamatinib (disodium hexahydrate)	914295-16-2	FLT3; Syk	H8
HY-15234	Fluticasone furoate	397864-44-7	Glucocorticoid Receptor	H9
HY-14806	Teneligliptin	760937-92-6	Dipeptidyl Peptidase	H10
HY-B0648	Medroxyprogesterone	520-85-4	Progesterone Receptor	H11
HY-B1716	L-5-Hydroxytryptophan	4350-09-8	Endogenous Metabolite	A2
HY-15459	Cabazitaxel	183133-96-2	Autophagy; Microtubule/Tubulin	A3
HY-N0159	Paeonol	552-41-0	Autophagy; Monoamine Oxidase	A4
HY-B0452	Ritodrine (hydrochloride)	23239-51-2	Adrenergic Receptor	A5
HY-B1403	Dienestrol	84-17-3	Estrogen Receptor/ERR	A6
HY-B1263	Chlorobutanol	57-15-8	Bacterial; Fungal	A7
HY-15298B	Grazoprevir hydrate	1350462-55-3	HCV; HCV Protease; SARS-CoV	A8
HY-B1640	Ethacrynic acid	58-54-8	Calcium Channel; Gutathione S-transferase; NF-κB	A9
HY-B1344	Oxantel (pamoate)	68813-55-8	Parasite	A10
HY-13210	Zanamivir	139110-80-8	Antibiotic; Influenza Virus	A11
HY-17413	Zidovudine	30516-87-1	CRISPR/Cas9; HIV	B2
HY-B1197	Amcinonide	51022-69-6	Glucocorticoid Receptor	B3
HY-B1744	Pyridoxal phosphate	54-47-7	Endogenous Metabolite; Reverse Transcriptase	B4
HY-B1269	Testosterone propionate	57-85-2	Androgen Receptor	B5
HY-B1055	Carbetapentane (citrate)	23142-01-0	Others	B6
HY-B0215	Acetylcysteine	616-91-1	Apoptosis; Endogenous Metabolite; Ferroptosis; Influenza Virus; Reactive Oxygen Species	B7
HY-13038A	Fostamatinib	901119-35-5	FLT3; Syk	B8
HY-B1357	Digitoxin	71-63-6	Na+/K+ ATPase	B9
HY-77591	Cysteamine (hydrochloride)	156-57-0	Apoptosis; Autophagy; Endogenous Metabolite; Reactive Oxygen Species	B10
HY-B0751	Fumagillin	23110-15-8	Antibiotic; HIV; Parasite	B11
HY-13677	6-Mercaptopurine	50-44-2	Autophagy; Endogenous Metabolite; Nucleoside Antimetabolite/Analog	C2
HY-15856B	Flupentixol dihydrochloride	2413-38-9	Others	C3
HY-B1322	Amodiaquine (dihydrochloride dihydrate)	6398-98-7	Histone Methyltransferase; Parasite	C4
HY-B0722	Histamine (dihydrochloride)	56-92-8	Endogenous Metabolite	C5
HY-17470	Mizoribine	50924-49-7	Antibiotic; HCV; SARS-CoV	C6
HY-B1270	Isoxsuprine hydrochloride	579-56-6	Adrenergic Receptor; iGluR	C7
HY-B0249	Didanosine	69655-05-6	HIV; Reverse Transcriptase	C8
HY-N0583	Hydrocortisone	50-23-7	Endogenous Metabolite; Glucocorticoid Receptor	C9
HY-B1128A	Cefamandole (sodium)	30034-03-8	Antibiotic; Bacterial	C10
HY-B1320	Meclofenamic acid (sodium)	6385-02-0	Endogenous Metabolite; Gap Junction Protein	C11
HY-B1659	Glycerol	56-81-5	Endogenous Metabolite	D2
HY-B0193A	Prazosin (hydrochloride)	19237-84-4	Adrenergic Receptor; Autophagy	D3
HY-B1743A	Puromycin (dihydrochloride)	58-58-2	Antibiotic; Bacterial	D4
HY-B0280	Ranolazine	95635-55-5	Calcium Channel; Sodium Channel	D5
HY-10227	Bortezomib	179324-69-7	Apoptosis; Autophagy; NF-κB; Proteasome	D6
HY-14929A	Migalastat (hydrochloride)	75172-81-5	Others	D7
HY-14149	Cisapride	81098-60-4	5-HT Receptor	D8
HY-B1693	Levomepromazine	60-99-1	5-HT Receptor; Dopamine Receptor	D9
HY-B1246	Thonzonium (bromide)	553-08-2	Bacterial; Proton Pump	D10
HY-13016	Cabozantinib	849217-68-1	Apoptosis; c-Kit; c-Met/HGFR; FLT3; TAM Receptor; VEGFR	D11
N/A	N/A	N/A	N/A	E2
HY-17443A	Sivelestat (sodium)	150374-95-1	Elastase; SARS-CoV	E3
HY-N0176	Dihydroartemisinin	71939-50-9	Apoptosis; Autophagy; NF-κB; Parasite	E4
HY-50858	Ruxolitinib (phosphate)	1092939-17-7	Autophagy; JAK; Mitophagy	E5
HY-14300A	Vilanterol (trifenatate)	503070-58-4	Adrenergic Receptor	E6
HY-13669	Lomustine	13010-47-4	Apoptosis; Autophagy; DNA Alkylator/Crosslinker	E7
HY-N0180	18β-Glycyrrhetinic acid	471-53-4	Endogenous Metabolite	E8
HY-B0719	Ingenol Mebutate	75567-37-2	PKC	E9
HY-16478	Trifluridine/tipiracil hydrochloride mixture	733030-01-8	Nucleoside Antimetabolite/Analog; Thymidylate Synthase	E10
HY-30234A	Clemizole (hydrochloride)	1163-36-6	HCV; HCV Protease; Histamine Receptor; TRP Channel	E11
HY-107799	Castor oil	8001-79-4	Others	F2
HY-N2319	Dihydroergocristine (mesylate)	24730-10-7	Amyloid-β	F3
HY-13662	Lansoprazole	103577-45-3	Bacterial; Phospholipase; Proton Pump	F4
HY-12085	Apremilast	608141-41-9	Apoptosis; Phosphodiesterase (PDE); TNF Receptor	F5
HY-17376	Ezetimibe	163222-33-1	Autophagy; Keap1-Nrf2	F6
HY-B0434	Ribavirin	36791-04-5	Antibiotic; HCV; RSV	F7
HY-B0209	Metolazone	17560-51-9	Thrombin	F8
HY-B1327	Chlortetracycline (hydrochloride)	64-72-2	Antibiotic; Bacterial	F9
HY-17508	Clarithromycin	81103-11-9	Antibiotic; Autophagy; Bacterial; Cytochrome P450	F10
HY-P1959A	Lanreotide (acetate)	2378114-72-6	Others	F11
HY-14896	Opicapone	923287-50-7	COMT	G2
HY-108742A	Abaloparatide (TFA)		Thyroid Hormone Receptor	G3
HY-17041	Darunavir (Ethanolate)	635728-49-3	HIV; HIV Protease	G4
N/A	N/A	N/A	N/A	G5
HY-14164	Zileuton	111406-87-2	Ferroptosis; Lipoxygenase	G6
HY-15027	5-Aminosalicylic Acid	89-57-6	Endogenous Metabolite; NF-κB; PAK; PPAR	G7
HY-P1564A	[Sar1, Ile8]-Angiotensin II (TFA)		Others	G8
HY-15202	Binimetinib	606143-89-9	Autophagy; MEK	G9
HY-B1831A	Oritavancin (diphosphate)	192564-14-0	Antibiotic; Bacterial	G10
HY-B0223	Albendazole	54965-21-8	Antibiotic; Parasite	G11
HY-B1409	Isosorbide dinitrate	87-33-2	NO Synthase	H2
HY-N0305	5-Aminolevulinic acid (hydrochloride)	5451-09-2	Apoptosis; Autophagy; Endogenous Metabolite; Mitophagy	H3
HY-15654	Sodium 4-phenylbutyrate	1716-12-7	Apoptosis; Autophagy; HDAC	H4
HY-N0191	Andrographolide	5508-58-7	Autophagy; Influenza Virus; NF-κB; SARS-CoV	H5
HY-B0186B	Cefoselis (sulfate)	122841-12-7	Antibiotic; Bacterial	H6
HY-14664A	Fluvastatin (sodium)	93957-55-2	Autophagy; Ferroptosis; HMG-CoA Reductase (HMGCR)	H7
HY-105185	Fidarestat	136087-85-9	Aldose Reductase	H8
HY-B0016	Capecitabine	154361-50-9	Apoptosis; DNA/RNA Synthesis; Nucleoside Antimetabolite/Analog	H9
HY-B1904	Fluphenazine decanoate	5002-47-1	Dopamine Receptor	H10
HY-10562	Ketanserin	74050-98-9	5-HT Receptor; Autophagy; Potassium Channel	H11
HY-A0275	Amezinium (methylsulfate)	30578-37-1	Adrenergic Receptor	A2
HY-B0396	Tebipenem pivoxil	161715-24-8	Antibiotic; Bacterial	A3
HY-100584	Davercin	55224-05-0	Antibiotic; Bacterial	A4
HY-B0884A	Minaprine (dihydrochloride)	25953-17-7	Monoamine Oxidase	A5
HY-B0266	Gadodiamide (hydrate)	122795-43-1	Others	A6
HY-12009	Pazopanib (Hydrochloride)	635702-64-6	Autophagy; c-Fms; c-Kit; FGFR; PDGFR; VEGFR	A7
HY-B0717	Tocofersolan	9002-96-4	Others	A8
HY-B0679	Lubiprostone	136790-76-6	Chloride Channel	A9
HY-17555	Meclofenoxate (hydrochloride)	3685-84-5	iGluR; nAChR	A10
HY-17390A	Loxapine (succinate)	27833-64-3	5-HT Receptor	A11
HY-15122A	Sinomenine hydrochloride	6080-33-7	Apoptosis; Autophagy; NF-κB; Opioid Receptor	B2
HY-B1517	Alprenolol	13655-52-2	5-HT Receptor	B3
HY-17038A	Agomelatine (hydrochloride)	1176316-99-6	5-HT Receptor; Endogenous Metabolite; Melatonin Receptor	B4
HY-14885	Eliglustat	491833-29-5	Others	B5
HY-15405	Teriflunomide	163451-81-8	Others	B6
HY-B0463	Clomiphene (citrate)	50-41-9	Estrogen Receptor/ERR	B7
HY-B0758	Troxipide	30751-05-4	Others	B8
HY-B1167	Ajmaline	4360-12-7	Sodium Channel	B9
HY-17416	Guanfacine (hydrochloride)	29110-48-3	Adrenergic Receptor	B10
HY-B0909	Triflupromazine (hydrochloride)	1098-60-8	Autophagy; Dopamine Receptor	B11
HY-14656	Diltiazem (hydrochloride)	33286-22-5	Calcium Channel	C2
HY-A0032A	Valganciclovir (hydrochloride)	175865-59-5	CMV	C3
HY-14299A	Indacaterol (maleate)	753498-25-8	Adrenergic Receptor	C4
HY-17512A	Losartan (potassium)	124750-99-8	Angiotensin Receptor	C5
HY-16560	Camptothecin	7689-03-4	ADC Cytotoxin; Antibiotic; Apoptosis; Fungal; Influenza Virus; MicroRNA; Topoisomerase	C6
HY-B1490	Imipramine (hydrochloride)	113-52-0	Serotonin Transporter	C7
HY-B0750	Dolasetron	115956-12-2	5-HT Receptor	C8
HY-B2179	Cloperastine fendizoate	85187-37-7	Potassium Channel	C9
HY-N0597	Panaxatriol	32791-84-7	Others	C10
HY-12594	Paritaprevir	1216941-48-8	HCV; HCV Protease; SARS-CoV	C11
HY-17584	Linaclotide	851199-59-2	Guanylate Cyclase	D2
HY-B0914A	10-Undecenoic acid (zinc salt)	557-08-4	Antibiotic; Endogenous Metabolite; Fungal	D3
HY-N0094	Ipriflavone	35212-22-7	Others	D4
HY-B0357	Diclazuril	101831-37-2	Antibiotic; Parasite	D5
HY-B1710	Norethindrone acetate	51-98-9	Progesterone Receptor	D6
HY-14247A	Fadrozole	102676-47-1	Aromatase	D7
HY-13528	Clinofibrate	30299-08-2	Autophagy; HMG-CoA Reductase (HMGCR)	D8
HY-B0200B	Cephalexin (monohydrate)	23325-78-2	Antibiotic; Bacterial	D9
HY-14852A	Tafamidis meglumine	951395-08-7	Others	D10
HY-17030	Acamprosate (calcium)	77337-73-6	GABA Receptor	D11
HY-12288	Ozanimod	1306760-87-1	LPL Receptor	E2
HY-B2113	Bromisoval	496-67-3	Others	E3
HY-B2223	Thiamine nitrate	532-43-4	Endogenous Metabolite	E4
HY-D0143	Quinine	130-95-0	Parasite; Potassium Channel	E5
HY-B0301	Bifonazole	60628-96-8	Antibiotic; Fungal	E6
HY-B1613A	Clebopride (malate)	57645-91-7	Dopamine Receptor	E7
HY-15777	Ribociclib	1211441-98-3	CDK	E8
HY-B0024	Prulifloxacin	123447-62-1	Antibiotic; Bacterial	E9
HY-17428	Tripelennamine (hydrochloride)	154-69-8	Endogenous Metabolite; Histamine Receptor	E10
HY-15258	Lesinurad	878672-00-5	URAT1	E11
HY-50946	Imatinib (Mesylate)	220127-57-1	Autophagy; Bcr-Abl; c-Kit; PDGFR	F2
HY-B0703	Eslicarbazepine acetate	236395-14-5	Beta-secretase; Sodium Channel	F3
HY-B0623A	Ropinirole (hydrochloride)	91374-20-8	Dopamine Receptor	F4
HY-10574	Rilpivirine	500287-72-9	HIV; Reverse Transcriptase	F5
HY-B0672	Estradiol valerianate	979-32-8	Estrogen Receptor/ERR	F6
HY-B0760	Fenofibric acid	42017-89-0	COX; PPAR	F7
HY-10582	Flurbiprofen	5104-49-4	Apoptosis; COX	F8
HY-B0402A	Amantadine (hydrochloride)	665-66-7	Influenza Virus	F9
HY-B0161A	Duloxetine (hydrochloride)	136434-34-9	Serotonin Transporter	F10
HY-B0418A	Loperamide (hydrochloride)	34552-83-5	Autophagy; Opioid Receptor	F11
HY-B0458	Cefprozil (monohydrate)	121123-17-9	Antibiotic; Bacterial	G2
HY-B0274	Chlorprothixene	113-59-7	Bacterial; Dopamine Receptor; Histamine Receptor	G3
HY-B0372A	Bromhexine (hydrochloride)	611-75-6	Autophagy; HIV; SARS-CoV	G4
HY-14291	Vildagliptin	274901-16-5	Apoptosis; Dipeptidyl Peptidase; Ferroptosis	G5
HY-B0003	Gemcitabine (hydrochloride)	122111-03-9	Apoptosis; Autophagy; DNA/RNA Synthesis; Nucleoside Antimetabolite/Analog	G6
HY-10222	Ixabepilone	219989-84-1	Apoptosis; Microtubule/Tubulin	G7
HY-B0157A	Ketotifen (fumarate)	34580-14-8	Endogenous Metabolite; Histamine Receptor	G8
HY-B0561	Spironolactone	52-01-7	Androgen Receptor; Autophagy; Mineralocorticoid Receptor	G9
HY-B0009	Flumazenil	78755-81-4	GABA Receptor	G10
HY-17409	Nystatin	1400-61-9	Antibiotic; Apoptosis; Fungal	G11
HY-15037	Diclofenac (Sodium)	15307-79-6	Apoptosis; COX	H2
HY-10122	Silodosin	160970-54-7	Adrenergic Receptor	H3
HY-B0678	Metaxalone	1665-48-1	Others	H4
HY-17473	Embelin	550-24-3	Apoptosis; Autophagy; IAP; NF-κB	H5
HY-17398	Mitiglinide (calcium)	145525-41-3	Potassium Channel	H6
HY-B0321	Tropicamide	1508-75-4	mAChR	H7
HY-17396	Butenafine (Hydrochloride)	101827-46-7	Antibiotic; Fungal	H8
HY-B0285A	Amiloride (hydrochloride)	2016-88-8	Apoptosis; Sodium Channel; TRP Channel	H9
HY-13017	Ivacaftor	873054-44-5	Autophagy; CFTR	H10
N/A	N/A	N/A	N/A	H11
HY-B0112	Minoxidil	38304-91-5	Endogenous Metabolite; Potassium Channel	A2
HY-B0311	Carbidopa	28860-95-9	Aryl Hydrocarbon Receptor	A3
HY-B0232	Dofetilide	115256-11-6	Potassium Channel	A4
HY-14274	Anastrozole	120511-73-1	Aromatase	A5
HY-B1303	Mebhydrolin (napadisylate)	6153-33-9	Histamine Receptor	A6
HY-B1244	Dimetridazole	551-92-8	Antibiotic; Parasite	A7
HY-76569	Desfesoterodine	207679-81-0	mAChR	A8
HY-B0877	Halcinonide	3093-35-4	Smo	A9
HY-111354	Tinoridine hydrochloride	25913-34-2	Glutathione Peroxidase	A10
HY-B0115	Pizotifen	15574-96-6	5-HT Receptor	A11
HY-B0512	Sulfamerazine	127-79-7	Antibiotic; Bacterial	B2
HY-B0595	Ramosetron (Hydrochloride)	132907-72-3	5-HT Receptor	B3
HY-14261	Vilazodone (Hydrochloride)	163521-08-2	5-HT Receptor; Serotonin Transporter	B4
HY-17385	Atomoxetine (hydrochloride)	82248-59-7	Adrenergic Receptor	B5
HY-78131B	(R)-(-)-Ibuprofen	51146-57-7	NF-κB	B6
HY-A0080	Aminohippurate (sodium)	94-16-6	Others	B7
N/A	N/A	N/A	N/A	B8
HY-B0339	Primidone	125-33-7	Sodium Channel	B9
HY-B0370	Tolnaftate	2398-96-1	Fungal	B10
HY-B0466	Cloxacillin (sodium monohydrate)	7081-44-9	Antibiotic; Bacterial	B11
HY-B0317A	Amlodipine (maleate)	88150-47-4	Calcium Channel	C2
HY-B0264	Guaifenesin	93-14-1	Others	C3
HY-17571A	Oxytocin (acetate)	6233-83-6	Endogenous Metabolite; Oxytocin Receptor	C4
HY-17039	Alcaftadine	147084-10-4	Histamine Receptor	C5
HY-10882	Clotrimazole	23593-75-1	Antibiotic; Autophagy; Bacterial; Fungal	C6
HY-B1118	Secnidazole	3366-95-8	Antibiotic; Parasite	C7
HY-N0471	L-Hyoscyamine	101-31-5	mAChR	C8
HY-B0191	Bimatoprost	155206-00-1	Prostaglandin Receptor	C9
HY-17034B	Medetomidine (hydrochloride)	86347-15-1	Adrenergic Receptor	C10
HY-B0799	Dihydroergotoxine (mesylate)	8067-24-1	GABA Receptor	C11
HY-B0422	Nateglinide	105816-04-4	Dipeptidyl Peptidase; Potassium Channel	D2
HY-B0185A	Lidocaine (hydrochloride)	73-78-9	Apoptosis; ERK; MEK; NF-κB; Sodium Channel	D3
HY-B0921	Succinylsulfathiazole	116-43-8	Antibiotic; Bacterial	D4
HY-13553	Anidulafungin	166663-25-8	Antibiotic; Fungal	D5
HY-B0573	Propranolol (hydrochloride)	318-98-9	Adrenergic Receptor	D6
HY-15409	Empagliflozin	864070-44-0	SGLT	D7
HY-14538	Haloperidol	52-86-8	Dopamine Receptor	D8
HY-17569	Difluprednate	23674-86-4	Phospholipase	D9
HY-B0310	Nizatidine	76963-41-2	Histamine Receptor	D10
HY-N0303	Idebenone	58186-27-9	Apoptosis; Mitochondrial Metabolism	D11
HY-77036	Furagin	1672-88-4	Bacterial	E2
HY-50878A	Crizotinib (hydrochloride)	1415560-69-8	ALK; Autophagy; c-Met/HGFR; ROS	E3
HY-B0361	Aspartame	22839-47-0	Others	E4
HY-B0337	Sulfadimethoxine	122-11-2	Antibiotic; Bacterial	E5
HY-B1193	Terfenadine	50679-08-8	Apoptosis; Caspase; Histamine Receptor; Na+/Ca2+ Exchanger; Potassium Channel	E6
HY-100007	Vonoprazan	881681-00-1	Proton Pump	E7
HY-B0168B	Milnacipran ((1S-cis) hydrochloride)	175131-60-9	Serotonin Transporter	E8
HY-B2174	Ethacridine (lactate)	1837-57-6	Bacterial	E9
HY-13064A	Cobimetinib (hemifumarate)	1369665-02-0	Apoptosis; MEK	E10
HY-13010	Laquinimod	248281-84-7	Apoptosis; NF-κB	E11
HY-B0192	Alfuzosin	81403-80-7	Adrenergic Receptor	F2
HY-50175	Laropiprant	571170-77-9	Prostaglandin Receptor	F3
HY-B0374	Moxonidine	75438-57-2	Imidazoline Receptor	F4
HY-B0211	Riluzole	1744-22-5	GABA Receptor; Sodium Channel	F5
HY-15851	Revefenacin	864750-70-9	mAChR	F6
HY-111603	Calcium dobesilate	20123-80-2	Apoptosis	F7
HY-B1908	Midecamycin	35457-80-8	Antibiotic; Bacterial	F8
HY-14865C	Omadacycline (hydrochloride)	1196800-39-1	Antibiotic; Bacterial	F9
HY-14648A	Dexamethasone acetate	1177-87-3	Autophagy; Bacterial; Glucocorticoid Receptor; Mitophagy	F10
HY-10019	Varenicline	249296-44-4	nAChR	F11
HY-14281	Trilostane	13647-35-3	Others	G2
HY-B1042	Oxolamine (citrate)	1949-20-8	Others	G3
HY-17355A	Dexpramipexole (dihydrochloride)	104632-27-1	Dopamine Receptor	G4
HY-B1175	Ticarcillin (disodium)	4697-14-7	Antibiotic; Bacterial	G5
HY-B0439	Sulfadoxine	2447-57-6	Antibiotic; Endogenous Metabolite; HIV; Parasite	G6
HY-15685	Ripasudil	887375-67-9	ROCK	G7
HY-B0132	Norfloxacin	70458-96-7	Antibiotic; Bacterial; Endogenous Metabolite	G8
HY-B0030	D-Cycloserine	68-41-7	Antibiotic; Bacterial; iGluR	G9
HY-B1833	Afloqualone	56287-74-2	GABA Receptor	G10
HY-17574	Thio-TEPA	52-24-4	Antibiotic; Bacterial; DNA Alkylator/Crosslinker	G11
HY-A0088	Cefotaxime (sodium)	64485-93-4	Antibiotic; Bacterial	H2
HY-B0230	Phenylbutazone	50-33-9	COX	H3
HY-12641	Pyrantel (tartrate)	33401-94-4	Antibiotic; Parasite	H4
HY-14248	Letrozole	112809-51-5	Aromatase; Autophagy	H5
HY-10004	Faropenem daloxate	141702-36-5	Antibiotic; Bacterial	H6
HY-14283	Luliconazole	187164-19-8	Antibiotic; Fungal	H7
HY-70037A	Cinacalcet (hydrochloride)	364782-34-3	CaSR; Endogenous Metabolite	H8
HY-A0066A	Tolazoline (hydrochloride)	59-97-2	Adrenergic Receptor	H9
HY-14151	Prucalopride	179474-81-8	5-HT Receptor	H11
HY-A0087	Octocrylene	6197-30-4	Others	A2
HY-A0082	Diphenidol (hydrochloride)	3254-89-5	mAChR; Sodium Channel	A3
HY-B0385	Gabexate (mesylate)	56974-61-9	Factor Xa; Proteasome	A4
HY-B0225B	Methyldopa (hydrate)	41372-08-1	Adrenergic Receptor; Endogenous Metabolite	A5
HY-B0199	Mycophenolate Mofetil	128794-94-5	Apoptosis; Drug Metabolite; Endogenous Metabolite	A6
HY-16082	AZD7545	252017-04-2	PDHK	A7
HY-14895A	Fabomotizole (hydrochloride)	173352-39-1	Others	A8
HY-B1240	Droperidol	548-73-2	Dopamine Receptor	A9
HY-B1108	Labetalol (hydrochloride)	32780-64-6	Adrenergic Receptor	A10
HY-B0889	Ethacridine (lactate monohydrate)	6402-23-9	Bacterial	A11
HY-N0300	Tetrahydropalmatine	2934-97-6	Apoptosis; Dopamine Receptor	B2
HY-101664	Ilaprazole	172152-36-2	Proton Pump; TOPK	B3
HY-14879B	Avibactam (sodium hydrate)		Antibiotic; Bacterial	B4
HY-13204	Biperiden (hydrochloride)	1235-82-1	mAChR	B5
HY-17043	Loratadine	79794-75-5	Histamine Receptor; Influenza Virus	B6
HY-B0570	Decamethonium (Bromide)	541-22-0	nAChR	B7
HY-13636	Fulvestrant	129453-61-8	Apoptosis; Autophagy; Estrogen Receptor/ERR	B8
HY-B0290A	Pranlukast (hemihydrate)	150821-03-7	Endogenous Metabolite; Leukotriene Receptor	B9
HY-10373	Trimetrexate	52128-35-5	Antibiotic; Bacterial	B10
HY-B1156	Cephradine	38821-53-3	Antibiotic; Bacterial; TOPK	B11
N/A	N/A	N/A	N/A	C2
HY-13998	Dasabuvir	1132935-63-7	HCV	C3
HY-B1102	Evans Blue	314-13-6	EAAT2	C5
HY-A0142A	Dapiprazole (hydrochloride)	72822-13-0	Adrenergic Receptor	C6
HY-17512	Losartan	114798-26-4	Angiotensin Receptor	C7
HY-13683	Mifepristone	84371-65-3	Autophagy; Glucocorticoid Receptor; NO Synthase; Progesterone Receptor	C8
HY-B0309	Felodipine	72509-76-3	Autophagy; Calcium Channel	C9
N/A	N/A	N/A	N/A	C10
HY-B1805	Triclocarban	101-20-2	Bacterial	C11
HY-17595	Mebendazole	31431-39-7	Apoptosis; Parasite	D2
HY-B0777	Moxidectin	113507-06-5	Antibiotic; Parasite	D3
HY-16564	Deferasirox (Fe3+ chelate)	554435-83-5	Bacterial; Ferroptosis	D4
HY-16582	Sonidegib (diphosphate)	1218778-77-8	Smo	D5
HY-B1107	Naftidrofuryl (oxalate)	3200-06-4	5-HT Receptor	D6
HY-B0442A	Vardenafil (hydrochloride)	224785-91-5	Endogenous Metabolite; Phosphodiesterase (PDE)	D7
HY-B0097	Floxuridine	50-91-9	Apoptosis; Bacterial; CMV; DNA/RNA Synthesis; HSV; Nucleoside Antimetabolite/Analog	D8
HY-15408A	Trelagliptin (succinate)	1029877-94-8	Dipeptidyl Peptidase	D9
HY-13733	Procarbazine (Hydrochloride)	366-70-1	DNA Alkylator/Crosslinker	D10
HY-B0017	Telbivudine	3424-98-4	HBV	D11
HY-B0393	Fudosteine	13189-98-5	Others	E2
HY-14262	Vilazodone	163521-12-8	5-HT Receptor; Serotonin Transporter	E3
HY-17474	Parecoxib	198470-84-7	COX	E4
HY-B0240	Disulfiram	97-77-8	Aldehyde Dehydrogenase (ALDH); Interleukin Related; Pyroptosis	E5
HY-10201A	Sorafenib (Tosylate)	475207-59-1	Apoptosis; Autophagy; Ferroptosis; FLT3; Raf; VEGFR	E6
HY-10209A	Masitinib (mesylate)	1048007-93-7	Apoptosis; c-Kit; FGFR; PDGFR; Src	E7
HY-B0476	Phenacetin	62-44-2	COX	E8
HY-B0510	Trimethoprim	738-70-5	Antibiotic; Antifolate; Bacterial	E9
HY-B1214	Prednisolone acetate	52-21-1	Others	E10
HY-15463	Imatinib	152459-95-5	Autophagy; Bcr-Abl; c-Kit; PDGFR; SARS-CoV	E11
HY-32329	Setiptiline	57262-94-9	5-HT Receptor; Adrenergic Receptor	F2
HY-17437A	Mefloquine (hydrochloride)	51773-92-3	Autophagy; Parasite; Potassium Channel; Reactive Oxygen Species; SARS-CoV	F3
HY-16171	Diphenmanil (methylsulfate)	62-97-5	mAChR	F4
HY-A0064	Verapamil (hydrochloride)	152-11-4	Calcium Channel; Cytochrome P450; P-glycoprotein	F5
HY-13680	Meisoindigo	97207-47-1	Apoptosis	F6
HY-13448	Nedocromil	69049-73-6	Histamine Receptor; Leukotriene Receptor; Prostaglandin Receptor	F7
HY-14874	Topiroxostat	577778-58-6	Cytochrome P450; Xanthine Oxidase	F8
HY-B1200	Pralidoxime (chloride)	51-15-0	AChE	F9
HY-14447	Bilastine	202189-78-4	Histamine Receptor	F10
HY-B0549A	Flavoxate (hydrochloride)	3717-88-2	mAChR	F11
N/A	N/A	N/A	N/A	G2
HY-B0302	Etidronic acid	2809-21-4	Apoptosis	G3
HY-B0404A	Benserazide (hydrochloride)	14919-77-8	Others	G4
HY-13571A	Beclometasone dipropionate	5534-09-8	Glucocorticoid Receptor	G5
HY-B0170A	Azatadine (dimaleate)	3978-86-7	Histamine Receptor	G6
HY-10209	Masitinib	790299-79-5	Apoptosis; c-Kit; FAK; FGFR; PDGFR; Src	G7
HY-B0516	Articaine (hydrochloride)	23964-57-0	Others	G8
HY-12642	Diethylcarbamazine (citrate)	1642-54-2	Parasite	G9
HY-B1396	Nefazodone (hydrochloride)	82752-99-6	5-HT Receptor; Adrenergic Receptor	G10
HY-15780	Brexpiprazole	913611-97-9	5-HT Receptor; Dopamine Receptor	G11
HY-18708	Erdafitinib	1346242-81-6	Apoptosis; FGFR	H2
HY-B0684	Iopamidol	60166-93-0	Others	H3
HY-13272	Dacomitinib	1110813-31-4	Apoptosis; EGFR	H4
HY-50896	Erlotinib	183321-74-6	Autophagy; EGFR	H5
HY-15777C	Ribociclib succinate hydrate	1374639-79-8	CDK	H6
HY-13700	Nedaplatin	95734-82-0	DNA/RNA Synthesis	H7
HY-12707	Piribedil	3605-01-4	Adrenergic Receptor; Dopamine Receptor	H8
HY-B1033	Metergoline	17692-51-2	5-HT Receptor; Dopamine Receptor; Sodium Channel	H9
HY-B2141	Bendazol	621-72-7	NO Synthase	H10
HY-14270	Lodoxamide	53882-12-5	Histamine Receptor	H11
HY-105634A	Nomegestrol acetate	58652-20-3	Progesterone Receptor	A2
HY-N7142	DL-Norepinephrine (hydrochloride)	55-27-6	Adrenergic Receptor	A3
HY-B1739	Pregnenolone monosulfate	1247-64-9	Autophagy; Cannabinoid Receptor; Endogenous Metabolite; TRP Channel	A4
HY-D0251	Fluorescein	2321-07-5	Others	A5
HY-13413	Tofogliflozin (hydrate)	1201913-82-7	Reactive Oxygen Species; SGLT	A6
HY-N7074	Lanolin	8006-54-0	Others	A7
HY-B1920	Josamycin	16846-24-5	Antibiotic; Bacterial	A8
HY-B0295	Chloroxine	773-76-2	Antibiotic; Bacterial	A9
HY-B0468	Isoprenaline (hydrochloride)	51-30-9	Adrenergic Receptor; Endogenous Metabolite	A10
HY-A0059	Nifuratel	4936-47-4	Antibiotic; Bacterial; Parasite	A11
HY-17471A	Metformin (hydrochloride)	1115-70-4	AMPK; Autophagy; Mitophagy	B2
HY-17374	Benfotiamine	22457-89-2	Others	B3
HY-N1373	Sophoridine	6882-68-4	Apoptosis	B4
HY-14648	Dexamethasone	50-02-2	Antibiotic; Autophagy; Bacterial; Complement System; Glucocorticoid Receptor; Mitophagy; SARS-CoV	B5
HY-15306A	Eltrombopag (Olamine)	496775-62-3	Bacterial; Thrombopoietin Receptor	B6
HY-B0129	Aztreonam	78110-38-0	Antibiotic; Bacterial	B7
N/A	N/A	N/A	N/A	B8
HY-N2027	Taurochenodeoxycholic acid	516-35-8	Apoptosis; Endogenous Metabolite	B9
HY-15664	Bivalirudin (TFA)	1191386-55-6	Thrombin	B10
HY-13571	Betamethasone dipropionate	5593-20-4	Glucocorticoid Receptor	B11
HY-B0031	Quetiapine (hemifumarate)	111974-72-2	5-HT Receptor; Dopamine Receptor	C2
HY-B0293	Butoconazole (nitrate)	64872-77-1	Fungal	C3
HY-12530	Velpatasvir	1377049-84-7	HCV; SARS-CoV	C4
HY-B0552A	Dibucaine (hydrochloride)	61-12-1	Sodium Channel	C5
HY-B0378A	Moexipril (hydrochloride)	82586-52-5	Angiotensin-converting Enzyme (ACE); Apoptosis	C6
HY-17427	Emtricitabine	143491-57-0	Endogenous Metabolite; HIV; Reverse Transcriptase	C7
HY-15025A	Sildenafil (citrate)	171599-83-0	Apoptosis; Autophagy; Phosphodiesterase (PDE)	C8
HY-N2306A	Aclacinomycin A hydrochloride	75443-99-1	Antibiotic; Proteasome; Topoisomerase	C9
HY-17359	Deferasirox	201530-41-8	Bacterial; Ferroptosis	C10
HY-P0009A	Cetrorelix (Acetate)	145672-81-7	GnRH Receptor	C11
HY-17634	Glecaprevir	1365970-03-1	HCV; HCV Protease; SARS-CoV	D2
HY-N0603	20(S)-Ginsenoside Rg3	14197-60-5	Amyloid-β; COX; Endogenous Metabolite; NF-κB; Potassium Channel; Sodium Channel	D3
HY-B0420A	Moroxydine (hydrochloride)	3160-91-6	Influenza Virus	D4
HY-10264B	Edoxaban (tosylate monohydrate)	1229194-11-9	Factor Xa; Thrombin	D5
HY-B2246	L-Carnitine (hydrochloride)	6645-46-1	Endogenous Metabolite	D6
HY-10353	Raltegravir	518048-05-0	HIV; HIV Integrase	D7
N/A	N/A	N/A	N/A	D8
HY-N6972	Cepharanthine	481-49-2	SARS-CoV	D9
HY-13605	Cytarabine	147-94-4	Apoptosis; Autophagy; DNA/RNA Synthesis; Endogenous Metabolite; HSV; Nucleoside Antimetabolite/Analog	D10
HY-14789	(R)-Elagolix	834153-87-6	GnRH Receptor	D11
HY-B1022	Dimesna	16208-51-8	Others	E2
HY-U00098	Prednisolone Tebutate	7681-14-3	Glucocorticoid Receptor	E3
HY-B0117	Tigecycline	220620-09-7	Antibiotic; Autophagy; Bacterial	E4
HY-75054	Abiraterone acetate	154229-18-2	Cytochrome P450	E5
HY-13757A	Tamoxifen	10540-29-1	Apoptosis; Autophagy; Estrogen Receptor/ERR; HSP	E6
HY-N0733	Glucosamine (hydrochloride)	66-84-2	Autophagy; Endogenous Metabolite; HIF/HIF Prolyl-Hydroxylase; Reactive Oxygen Species	E7
HY-B1223	Anethole trithione	532-11-6	mAChR	E8
HY-B0243	Meprednisone	1247-42-3	Autophagy; Glucocorticoid Receptor	E9
HY-N0524	Propyl gallate	121-79-9	Others	E10
HY-14781	Levomefolic acid	31690-09-2	Endogenous Metabolite; Reactive Oxygen Species	E11
HY-B0425A	Novobiocin (Sodium)	1476-53-5	Antibiotic; Autophagy; Bacterial	F2
HY-10977	Tivozanib	475108-18-0	VEGFR	F3
HY-10619A	Niraparib (hydrochloride)	1038915-64-8	Apoptosis; PARP	F4
HY-107193	Bacitracin	1405-87-4	Antibiotic; Bacterial	F5
HY-15287A	Nelfinavir (Mesylate)	159989-65-8	HIV; HIV Protease	F6
HY-107329	Cefathiamidine	33075-00-2	Antibiotic; Bacterial	F7
HY-10237	Boceprevir	394730-60-0	HCV; HCV Protease; SARS-CoV	F8
HY-A0145	Phenprocoumon	435-97-2	Others	F9
HY-B0206	Rizatriptan (benzoate)	145202-66-0	5-HT Receptor	F10
HY-100500	Lenampicillin (hydrochloride)	80734-02-7	Bacterial	F11
HY-10264A	Edoxaban (tosylate)	480449-71-6	Factor Xa; Thrombin	G2
HY-B0405A	Bupivacaine (hydrochloride)	18010-40-7	Calcium Channel; iGluR; Potassium Channel; Sodium Channel	G3
HY-B0150	Nicotinamide	98-92-0	Endogenous Metabolite; Sirtuin	G4
HY-N0714	Berbamine	478-61-5	Autophagy; NF-κB	G5
HY-50898	Lapatinib	231277-92-2	Autophagy; EGFR; Ferroptosis	G6
HY-17600	Acalabrutinib	1420477-60-6	Btk	G7
HY-B1259	6-Acetamidohexanoic acid	57-08-9	Others	G8
HY-B0300	Penicillamine	52-67-5	Drug Metabolite	G9
N/A	N/A	N/A	N/A	G10
HY-B1283	Mephenesin	59-47-2	iGluR	G11
HY-B1326	Bemegride	64-65-3	GABA Receptor	H2
HY-14254	Olprinone (Hydrochloride)	119615-63-3	Phosphodiesterase (PDE)	H3
HY-B1429	Chlorpropamide	94-20-2	Na+/K+ ATPase	H4
HY-B0934	Ethylparaben	120-47-8	Bacterial	H5
HY-B0970	Diphenylpyraline (hydrochloride)	132-18-3	Histamine Receptor	H6
HY-14806A	Teneligliptin (hydrobromide)	906093-29-6	Dipeptidyl Peptidase	H7
HY-17503A	Metoprolol (Succinate)	98418-47-4	Adrenergic Receptor	H8
HY-17423	Abacavir	136470-78-5	Apoptosis; HIV; Reverse Transcriptase	H9
HY-17407	Ziprasidone (hydrochloride monohydrate)	138982-67-9	5-HT Receptor; Dopamine Receptor	H10
HY-13570	Betamethasone	378-44-9	Apoptosis; Glucocorticoid Receptor	H11
HY-B1017	Molindone (hydrochloride)	15622-65-8	Dopamine Receptor	A2
HY-B0426A	Olopatadine (hydrochloride)	140462-76-6	Endogenous Metabolite; Histamine Receptor	A3
HY-18347A	Conivaptan (hydrochloride)	168626-94-6	Vasopressin Receptor	A4
HY-B0011	Docetaxel	114977-28-5	Apoptosis; Endogenous Metabolite; Microtubule/Tubulin	A5
HY-B0545	Probenecid	57-66-9	Bacterial; HIV; TRP Channel	A6
HY-17025	Rifabutin	72559-06-9	Antibiotic; Bacterial	A7
N/A	N/A	N/A	N/A	A8
HY-B1173	(+)-Camphor	464-49-3	Bacterial	A9
HY-B0576	Sulfacetamide (Sodium)	127-56-0	Antibiotic; Bacterial	A10
HY-B1430	Butamben	94-25-7	Calcium Channel; Potassium Channel; Sodium Channel	A11
HY-B0271	Pyrazinamide	98-96-4	Antibiotic; Autophagy; Bacterial	B2
HY-15407A	Sacubitril hemicalcium salt	1369773-39-6	Neprilysin	B3
HY-B0160	Lafutidine	118288-08-7	Histamine Receptor	B4
HY-32736	Triptonide	38647-11-9	Apoptosis; Autophagy; Wnt; β-catenin	B5
HY-12542A	Dantrolene (sodium hemiheptahydrate)	24868-20-0	Autophagy; Calcium Channel	B6
HY-B1257	Cefmetazole (sodium)	56796-39-5	Antibiotic; Bacterial	B7
HY-A0096	Iloprost	78919-13-8	Endogenous Metabolite; Prostaglandin Receptor	B8
HY-14814A	Delafloxacin (meglumine)	352458-37-8	Antibiotic; Bacterial	B9
HY-B1135	Benzbromarone	3562-84-3	Apoptosis; Xanthine Oxidase	B10
HY-75502	Rotigotine	99755-59-6	5-HT Receptor; Adrenergic Receptor; Dopamine Receptor	B11
HY-14904A	Umifenovir (hydrochloride)	131707-23-8	Influenza Virus; SARS-CoV	C2
HY-B1170	Cyclandelate	456-59-7	Others	C3
HY-B0346	Propylthiouracil	51-52-5	Others	C4
HY-10466	Daclatasvir	1009119-64-5	HCV	C5
HY-B0189A	Mosapride (citrate)	112885-42-4	5-HT Receptor	C6
HY-B0267A	Oxybutynin (chloride)	1508-65-2	mAChR; Potassium Channel	C7
HY-B0527A	Amitriptyline (hydrochloride)	549-18-8	5-HT Receptor; Adrenergic Receptor; Histamine Receptor; mAChR; Serotonin Transporter; Sodium Channel; Trk Receptor	C8
HY-B0971	Pheniramine (maleate)	132-20-7	Histamine Receptor	C9
HY-B0380A	Trimebutine (maleate)	34140-59-5	Opioid Receptor	C10
HY-B0774	Seratrodast	112665-43-7	Prostaglandin Receptor	C11
HY-B0535A	Ethambutol (dihydrochloride)	1070-11-7	Antibiotic; Bacterial	D2
HY-17440	Rocuronium (Bromide)	119302-91-9	nAChR	D3
HY-B1059	Levosulpiride	23672-07-3	Dopamine Receptor	D4
HY-B1019	Sulpiride	15676-16-1	Dopamine Receptor	D5
HY-B0106	Levetiracetam	102767-28-2	DNA Methyltransferase	D6
HY-B0171	Antipyrine	60-80-0	Others	D7
HY-B0653A	Levobupivacaine (hydrochloride)	27262-48-2	Sodium Channel	D8
HY-B0875	Cefmenoxime (hydrochloride)	75738-58-8	Antibiotic; Bacterial	D9
HY-B0878	Halobetasol (propionate)	66852-54-8	Others	D10
HY-B0985	Phenazopyridine (hydrochloride)	136-40-3	Others	D11
HY-10932	Aniracetam	72432-10-1	iGluR; nAChR	E2
HY-B0634	Aceclofenac	89796-99-6	COX	E3
HY-B1894A	Cefetamet pivoxil (hydrochloride)	111696-23-2	Antibiotic; Bacterial	E4
HY-B0408A	Clindamycin (hydrochloride)	21462-39-5	Antibiotic; Bacterial	E5
HY-B0373	Tiopronin	1953-02-2	Others	E6
HY-B0531	Triflusal	322-79-2	COX	E7
HY-B0465	Oxacillin (sodium monohydrate)	7240-38-2	Antibiotic; Bacterial	E8
HY-13629	Etoposide	33419-42-0	Antibiotic; Apoptosis; Autophagy; Bacterial; Mitophagy; Topoisomerase	E9
HY-66010	Cinepazide (Maleate)	26328-04-1	Calcium Channel	E10
HY-B0168A	Milnacipran (hydrochloride)	101152-94-7	Serotonin Transporter	E11
HY-10159	Nilotinib	641571-10-0	Autophagy; Bcr-Abl	F2
HY-B0181	Altretamine	645-05-6	DNA Alkylator/Crosslinker	F3
HY-13955	Telmisartan	144701-48-4	Angiotensin Receptor; Autophagy	F4
HY-A0090	Nitrofurantoin	67-20-9	Antibiotic; Bacterial	F5
HY-B0347	Lacidipine	103890-78-4	Apoptosis; Calcium Channel; Reactive Oxygen Species	F6
HY-B0395C	Sitafloxacin (hydrate)	163253-35-8	Antibiotic; Bacterial	F7
HY-B0479	Thiamphenicol	15318-45-3	Antibiotic; Bacterial	F8
HY-B0363	Nimesulide	51803-78-2	COX	F9
HY-B0227	Ketoprofen	22071-15-4	Apoptosis; COX	F10
HY-B0539	Desloratadine	100643-71-8	Endogenous Metabolite; Histamine Receptor	F11
HY-B0362A	Phentolamine (mesylate)	65-28-1	Adrenergic Receptor	G2
HY-17410	Iloperidone	133454-47-4	5-HT Receptor; Dopamine Receptor	G3
HY-B0028	Fludarabine (phosphate)	75607-67-9	Apoptosis; Nucleoside Antimetabolite/Analog	G4
HY-14284	Nilvadipine	75530-68-6	Calcium Channel	G5
HY-14832	Ataluren	775304-57-9	Autophagy; CFTR	G6
HY-14153A	Tegaserod (maleate)	189188-57-6	5-HT Receptor	G7
HY-B0876	Fomepizole	7554-65-6	Cytochrome P450	G8
HY-B0929	Octisalate	118-60-5	Others	G9
HY-B1139	Tolperisone (hydrochloride)	3644-61-9	Others	G10
HY-B0508	Ornidazole	16773-42-5	Antibiotic; Bacterial; Parasite	G11
HY-14560C	Reboxetine (mesylate)	98769-84-7	Adrenergic Receptor	H2
HY-I0447A	Sodium 4-aminosalicylate (dihydrate)	6018-19-5	Antibiotic; Bacterial	H3
HY-13690	Mitotane	53-19-0	Apoptosis	H4
HY-B0529A	Azlocillin (sodium salt)	37091-65-9	Antibiotic; Bacterial; Parasite	H5
HY-B0364A	Dyclonine (hydrochloride)	536-43-6	Bacterial; Fungal	H6
HY-B0594	Iohexol	66108-95-0	Autophagy; Mitophagy	H7
HY-B0742	Hydroxyprogesterone caproate	630-56-8	Others	H8
HY-B0352	Mirtazapine	85650-52-8	5-HT Receptor; Adrenergic Receptor; Histamine Receptor	H9
HY-B0269	Rifapentine	61379-65-5	Antibiotic; Bacterial	H10
HY-15789	Elbasvir	1370468-36-2	HCV	H11
HY-B0401	Tolbutamide	64-77-7	Autophagy; Potassium Channel	A2
HY-B0368	Captopril	62571-86-2	Angiotensin-converting Enzyme (ACE)	A3
HY-15295	Vonoprazan (Fumarate)	881681-01-2	Proton Pump	A4
HY-B1596	Ceftizoxime	68401-81-0	Antibiotic; Bacterial	A5
HY-B0104	Glimepiride	93479-97-1	Others	A6
HY-13600	Clobetasol propionate	25122-46-7	Cytochrome P450	A7
HY-B0100A	Etomidate (hydrochloride)	53188-20-8	GABA Receptor	A8
HY-16513	VAL-083	23261-20-3	DNA Alkylator/Crosslinker	A9
HY-B1217	Bronopol	52-51-7	Bacterial	A10
HY-B0224	Chlorothiazide	58-94-6	Others	A11
HY-B0511	Biotin	58-85-5	Endogenous Metabolite	B2
HY-17038	Agomelatine	138112-76-2	5-HT Receptor; Endogenous Metabolite; Melatonin Receptor	B3
HY-15414A	Vortioxetine (hydrobromide)	960203-27-4	5-HT Receptor; Serotonin Transporter	B4
HY-12956A	Dinoprost (tromethamine salt)	38562-01-5	Apoptosis; Autophagy; Endogenous Metabolite; Prostaglandin Receptor	B5
HY-B1319	Pramocaine (hydrochloride)	637-58-1	Others	B6
HY-B0643	Dirithromycin	62013-04-1	Antibiotic; Bacterial	B7
HY-B0416	Gallamine Triethiodide	65-29-2	mAChR	B8
HY-13580	Budesonide	51333-22-3	Glucocorticoid Receptor	B9
HY-B1039	Ambroxol	18683-91-5	Autophagy; Glucosidase	B10
HY-B0035	Sulfamethazine	57-68-1	Antibiotic; Bacterial	B11
HY-B0254	Glipizide	29094-61-9	Potassium Channel	C2
HY-B0162A	Ivabradine (hydrochloride)	148849-67-6	Adrenergic Receptor	C3
HY-B1044	Idramantone	20098-14-0	Others	C4
N/A	N/A	N/A	N/A	C5
HY-15833	Chlorthalidone	77-36-1	Others	C6
HY-B1277	Trihexyphenidyl (hydrochloride)	52-49-3	mAChR	C7
HY-B1267	Sulfaguanidine	57-67-0	Antibiotic; Bacterial	C8
HY-B1300	Cefonicid (sodium)	61270-78-8	Antibiotic; Bacterial	C9
HY-B1150	Clofoctol	37693-01-9	Antibiotic; Bacterial	C10
HY-17497A	Acebutolol (hydrochloride)	34381-68-5	Adrenergic Receptor	C11
HY-B0118A	Vecuronium (bromide)	50700-72-6	nAChR	D2
HY-B0797	Etretinate	54350-48-0	Apoptosis	D3
HY-B1165	Cyproheptadine (hydrochloride sesquihydrate)	41354-29-4	5-HT Receptor; Histamine Receptor	D4
HY-17361	Etofenamate	30544-47-9	COX	D5
HY-12961A	Bretylium (tosylate)	61-75-6	Adrenergic Receptor	D6
HY-B0381B	Levobetaxolol (hydrochloride)	116209-55-3	Adrenergic Receptor	D7
HY-13781	Pemetrexed (disodium hemipenta hydrate)	357166-30-4	Antifolate; Apoptosis; Autophagy	D8
HY-B0585	Piracetam	7491-74-9	iGluR	D9
HY-B1177	Crotamiton	483-63-6	Parasite	D10
HY-B0076	Bisoprolol (hemifumarate)	104344-23-2	Adrenergic Receptor	D11
HY-13262	Lumacaftor	936727-05-8	Autophagy; CFTR	E2
HY-10564	Sarpogrelate (hydrochloride)	135159-51-2	5-HT Receptor	E3
HY-B0292A	Atracurium (besylate)	64228-81-5	nAChR	E4
HY-13078	Cobimetinib (racemate)	934662-91-6	MEK	E5
HY-B0886	Iproniazid (phosphate)	305-33-9	Monoamine Oxidase	E6
HY-A0012	Darifenacin (hydrobromide)	133099-07-7	mAChR	E7
HY-17429	Flecainide (acetate)	54143-56-5	Sodium Channel	E8
HY-B0359	Fenticonazole (Nitrate)	73151-29-8	Antibiotic; Fungal	E9
HY-B0099	Edaravone	89-25-8	Apoptosis; MMP	E10
HY-B0740	Cyclobenzaprine (hydrochloride)	6202-23-9	5-HT Receptor	E11
HY-14667	Lomitapide	182431-12-5	Others	F2
HY-B0431A	Phenoxybenzamine (hydrochloride)	63-92-3	Adrenergic Receptor	F3
HY-14855	Tedizolid	856866-72-3	Antibiotic; Bacterial	F4
HY-B0424	Nitrendipine	39562-70-4	Autophagy; Calcium Channel	F5
HY-B0542	Ouabain (Octahydrate)	11018-89-6	Autophagy; Na+/K+ ATPase	F6
HY-17460A	Garenoxacin (Mesylate hydrate)	223652-90-2	Antibiotic; Bacterial	F7
HY-B0453	Econazole (nitrate)	24169-02-6	Antibiotic; Bacterial; Fungal	F8
HY-B1140	Diazoxide	364-98-7	Autophagy; Potassium Channel	F9
HY-B0429	Pancuronium (dibromide)	15500-66-0	nAChR	F10
HY-N0019	Daidzein	486-66-8	Endogenous Metabolite; PPAR	F11
HY-B0406A	Bethanechol (chloride)	590-63-6	mAChR	G2
HY-B0481	Miglitol	72432-03-2	Others	G3
HY-B0461	Trospium (chloride)	10405-02-4	mAChR	G4
HY-17455	Pramiracetam	68497-62-1	Others	G5
HY-17357	Nepafenac	78281-72-8	COX	G6
HY-14852	Tafamidis	594839-88-0	Others	G7
HY-16568	Irinotecan (hydrochloride trihydrate)	136572-09-3	Autophagy; Topoisomerase	G8
HY-10978	Crisaborole	906673-24-3	Phosphodiesterase (PDE)	G9
HY-50904	Nintedanib	656247-17-5	FGFR; PDGFR; VEGFR	G10
HY-17484	Ampiroxicam	99464-64-9	COX	G11
HY-14183	Vernakalant (Hydrochloride)	748810-28-8	Potassium Channel	H2
HY-B1032	Dropropizine	17692-31-8	Others	H3
HY-75839	Dronedarone (Hydrochloride)	141625-93-6	Autophagy; Potassium Channel	H4
HY-B0369A	Orphenadrine (citrate)	4682-36-4	iGluR	H5
HY-B0130A	Perindopril (erbumine)	107133-36-8	Angiotensin-converting Enzyme (ACE); Apoptosis	H6
HY-B0317B	Amlodipine (besylate)	111470-99-6	Calcium Channel	H7
HY-B0196A	Venlafaxine (hydrochloride)	99300-78-4	Serotonin Transporter	H8
HY-B0698A	Ceftibuten (dihydrate)	118081-34-8	Antibiotic; Bacterial	H9
HY-11100	Asenapine (maleate)	85650-56-2	5-HT Receptor	H10
HY-B0273	Sulfadiazine	68-35-9	Antibiotic; Bacterial; Parasite	H11
HY-17568	Nonivamide	2444-46-4	TRP Channel	A2
HY-B0287	Clofibrate	637-07-0	PPAR	A3
HY-B0202	Irbesartan	138402-11-6	Angiotensin Receptor; Apoptosis	A4
HY-B0214	Prednisone	53-03-2	Apoptosis; Glucocorticoid Receptor	A5
HY-17506	Azithromycin	83905-01-5	Antibiotic; Autophagy; Bacterial	A6
HY-B1051	Flumethasone	2135-17-3	Others	A7
HY-15030A	Naproxen (sodium)	26159-34-2	Autophagy; COX	A8
HY-B1414	Chloroxylenol	88-04-0	Bacterial; Influenza Virus	A9
HY-13234	Rifaximin	80621-81-4	Antibiotic; Bacterial; DNA/RNA Synthesis	A10
HY-B0499A	Otilonium (bromide)	26095-59-0	mAChR	A11
HY-B0411	Domperidone	57808-66-9	Dopamine Receptor	B2
HY-14603	Clioquinol	130-26-7	Antibiotic; Autophagy; Fungal; Mitophagy	B3
HY-17358	Loteprednol Etabonate	82034-46-6	Antibiotic; Bacterial; Glucocorticoid Receptor	B4
HY-15206	Glibenclamide	10238-21-8	Autophagy; CFTR; Mitochondrial Metabolism; P-glycoprotein; Potassium Channel	B5
HY-B0259	Indapamide	26807-65-8	Potassium Channel	B6
HY-B0163A	Detomidine (hydrochloride)	90038-01-0	Adrenergic Receptor	B7
HY-14736	Azilsartan medoxomil	863031-21-4	Angiotensin Receptor	B8
HY-14273	Isavuconazole	241479-67-4	Antibiotic; Cytochrome P450; Fungal	B9
HY-16771	Valbenazine	1025504-45-3	Monoamine Transporter	B10
HY-10159A	Nilotinib (monohydrochloride monohydrate)	923288-90-8	Autophagy; Bcr-Abl	B11
HY-A0182	Felypressin	56-59-7	Vasopressin Receptor	C2
HY-B0597	Fondaparinux (sodium)	114870-03-0	Factor Xa	C3
HY-B2191	Sodium gualenate	6223-35-4	Others	C4
HY-U00089	Hydrocortisone cypionate	508-99-6	Glucocorticoid Receptor	C5
HY-B0926A	Sodium diatrizoate	737-31-5	Apoptosis	C6
HY-B1548	Benznidazol	22994-85-0	Antibiotic; Parasite	C7
HY-100666	Fosfluconazole	194798-83-9	Fungal	C8
HY-A0034	Solifenacin	242478-37-1	mAChR	C9
HY-16767	Doravirine	1338225-97-0	HIV; Reverse Transcriptase	C10
HY-B1388	Homatropine (methylbromide)	80-49-9	mAChR	C11
HY-16562	Irinotecan	97682-44-5	Autophagy; Topoisomerase	D2
HY-10264	Edoxaban	480449-70-5	Factor Xa; Thrombin	D3
HY-17475	Nifenazone	2139-47-1	Others	D4
HY-19883	Lusutrombopag	1110766-97-6	Thrombopoietin Receptor	D5
HY-A0246A	Flucloxacillin sodium	1847-24-1	Antibiotic; Bacterial	D6
HY-15461A	Ertugliflozin L-pyroglutamic acid	1210344-83-4	SGLT	D7
HY-50910	Temsirolimus	162635-04-3	Apoptosis; Autophagy; mTOR	D8
HY-B1610	Sodium citrate (dihydrate)	6132-04-3	Bacterial	D9
N/A	N/A	N/A	N/A	D10
HY-103315	Bepridil hydrochloride	68099-86-5	Calcium Channel	D11
HY-16973	Fluralaner	864731-61-3	Parasite	E2
HY-B1510	Acrivastine	87848-99-5	Histamine Receptor	E3
HY-16504	Treprostinil (sodium)	289480-64-4	Prostaglandin Receptor	E4
HY-19930	Vaborbactam	1360457-46-0	Bacterial	E5
N/A	N/A	N/A	N/A	E6
HY-15656	Ceritinib	1032900-25-6	ALK; IGF-1R; Insulin Receptor	E7
HY-70013	Abiraterone	154229-19-3	Cytochrome P450	E8
HY-13538	Gemcitabine elaidate	210829-30-4	Apoptosis; Autophagy; Nucleoside Antimetabolite/Analog	E9
HY-A0030	Fesoterodine (fumarate)	286930-03-8	mAChR	E10
HY-101482	Ibuprofen piconol	64622-45-3	Others	E11
HY-B1302	Quinidine hydrochloride monohydrate	6151-40-2	Parasite; Potassium Channel	F2
HY-N0216	Benzoic acid	65-85-0	Bacterial; Endogenous Metabolite; Fungal	F3
N/A	N/A	N/A	N/A	F4
HY-18715	Ornidazole (Levo-)	166734-83-4	Bacterial; Parasite	F5
HY-B0764	Bucladesine (sodium)	16980-89-5	Phosphodiesterase (PDE); PKA	F6
HY-B1190	Cefadroxil	50370-12-2	Antibiotic; Bacterial	F7
HY-A0261	Pentagastrin	5534-95-2	Cholecystokinin Receptor	F8
HY-15315	Baricitinib	1187594-09-7	JAK	F9
HY-13001	Quizartinib	950769-58-1	Apoptosis; Autophagy; FLT3; Ligands for Target Protein for PROTAC	F10
HY-A0003	Lenalidomide	191732-72-6	Apoptosis; Ligands for E3 Ligase; Molecular Glues	F11
HY-A0125A	Alizapride (hydrochloride)	59338-87-3	Dopamine Receptor	G2
HY-B0670A	Dihydroergotamine (mesylate)	6190-39-2	5-HT Receptor	G3
HY-17479A	Amfenac (Sodium Hydrate)	61618-27-7	COX	G4
HY-B1362	Iopromide	73334-07-3	Others	G5
HY-B0288B	Fenoprofen (Calcium hydrate)	71720-56-4	Apoptosis; COX	G6
HY-B0932	Levocarnitine propionate (hydrochloride)	119793-66-7	Others	G7
HY-B1790	Terconazole	67915-31-5	Fungal	G8
HY-10440	Vismodegib	879085-55-9	Autophagy; Hedgehog	G9
HY-10261A	Afatinib (dimaleate)	850140-73-7	Autophagy; EGFR	G10
HY-14557	Pimavanserin	706779-91-1	5-HT Receptor	G11
HY-B1768	Succimer	304-55-2	Others	H2
HY-B0260	Methylprednisolone	83-43-2	Autophagy; Glucocorticoid Receptor; SARS-CoV	H3
HY-14302	Salmeterol	89365-50-4	Adrenergic Receptor	H4
HY-B0616	Cefepime (Dihydrochloride Monohydrate)	123171-59-5	Antibiotic; Bacterial	H5
HY-B2229	Sulbutiamine	3286-46-2	Others	H6
HY-116790A	(+)-Penbutolol	38363-41-6	Adrenergic Receptor	H7
HY-B0485	Fluocinonide	356-12-7	Glucocorticoid Receptor	H8
HY-14542	Ziprasidone	146939-27-7	5-HT Receptor; Dopamine Receptor	H9
HY-B0983	Hydrocortisone 17-butyrate	13609-67-1	Adrenergic Receptor	H10
HY-B1664	Iopanoic acid	96-83-3	Others	H11
HY-B0962	Piperidolate (hydrochloride)	129-77-1	mAChR	A2
HY-B0135A	Furosemide (sodium)	41733-55-5	GABA Receptor; NKCC	A3
HY-14546	Aripiprazole	129722-12-9	5-HT Receptor	A4
HY-14557A	Pimavanserin (hemitartrate)	706782-28-7	5-HT Receptor	A5
HY-17381	Idarubicin (hydrochloride)	57852-57-0	Antibiotic; Autophagy; Bacterial; Fungal; Topoisomerase	A6
HY-13071	Nestoron	7759-35-5	Progesterone Receptor	A7
HY-B1280	Nikethamide	59-26-7	Others	A8
HY-B1209	Etofylline	519-37-9	Others	A9
HY-B0450A	Ciclopirox (olamine)	41621-49-2	Bacterial; Ferroptosis; Fungal	A10
HY-13451	Finafloxacin	209342-40-5	Antibiotic; Bacterial	A11
HY-B1154	Penbutolol (sulfate)	38363-32-5	Adrenergic Receptor	B2
HY-B1243	Propoxycaine (hydrochloride)	550-83-4	Sodium Channel	B3
HY-14537	Latrepirdine (dihydrochloride)	97657-92-6	5-HT Receptor; Adrenergic Receptor; Amyloid-β; Autophagy; Histamine Receptor	B4
HY-B0125	Ofloxacin	82419-36-1	Antibiotic; Bacterial; Endogenous Metabolite	B5
HY-13956	Pioglitazone	111025-46-8	Ferroptosis; PPAR	B6
HY-B0982	Pindolol	13523-86-9	5-HT Receptor; Adrenergic Receptor	B7
HY-16508	Ulipristal acetate	126784-99-4	Autophagy; Progesterone Receptor	B8
HY-B2209A	Hydroxocobalamin (monohydrochloride)	59461-30-2	Endogenous Metabolite; Others	B9
HY-101405	Gestrinone	16320-04-0	Estrogen Receptor/ERR	B10
HY-17492	Zafirlukast	107753-78-6	Leukotriene Receptor	B11
HY-12100	Umeclidinium (bromide)	869113-09-7	mAChR	C2
HY-B0593	Ceftazidime	72558-82-8	Antibiotic; Bacterial	C3
N/A	N/A	N/A	N/A	C4
HY-B0265	Nimodipine	66085-59-4	Autophagy; Calcium Channel	C5
HY-19733	Lumateperone (tosylate)	1187020-80-9	5-HT Receptor; Dopamine Receptor	C6
HY-B1205	Atropine	51-55-8	Endogenous Metabolite; mAChR	C7
HY-17391	Pamabrom	606-04-2	Others	C8
HY-B0117C	Tigecycline (tetramesylate)		Antibiotic; Autophagy; Bacterial	C9
HY-B1218	Sulfaphenazole	526-08-9	Bacterial	C10
HY-10820A	Pemetrexed (disodium)	150399-23-8	Antifolate; Apoptosis; Autophagy	C11
HY-B2137	S-(+)-Ketoprofen	22161-81-5	COX	D2
HY-B0135	Furosemide	54-31-9	GABA Receptor; NKCC	D3
HY-B0928	Homosalate	118-56-9	Others	D4
HY-17592	Bithionol	97-18-7	Parasite	D5
HY-70057	Safinamide	133865-89-1	Monoamine Oxidase	D6
HY-B1078	Cefazolin (sodium)	27164-46-1	Antibiotic; Bacterial	D7
HY-B0208	Methimazole	60-56-0	Others	D8
HY-16398	Pipobroman	54-91-1	DNA Alkylator/Crosslinker	D9
HY-B1751	Quinidine	56-54-2	Parasite	D10
HY-B0882	Edrophonium (chloride)	116-38-1	AChE	D11
HY-17360	Tiotropium (Bromide)	136310-93-5	mAChR	E2
HY-B0279	Ramipril	87333-19-5	Angiotensin-converting Enzyme (ACE); Apoptosis	E3
HY-17459	Clopidogrel (hydrogen sulfate)	120202-66-6	Cytochrome P450; P2Y Receptor	E4
HY-A0015	Bepotastine (besilate)	190786-44-8	Histamine Receptor	E5
HY-10284	Linagliptin	668270-12-0	Autophagy; Dipeptidyl Peptidase; Ferroptosis	E6
HY-17468	Bumetanide	28395-03-1	NKCC	E7
HY-B0391	Naftopidil	57149-07-2	Adrenergic Receptor	E8
HY-B0207A	Pyridostigmine (bromide)	101-26-8	AChE	E9
HY-B0138	Ketorolac (tromethamine salt)	74103-07-4	COX	E10
HY-B0736A	Sertaconazole (nitrate)	99592-39-9	Fungal	E11
HY-17403	Manidipine (dihydrochloride)	89226-75-5	Calcium Channel	F2
HY-A0027	Fenspiride (hydrochloride)	5053-08-7	Histamine Receptor; Phosphodiesterase (PDE)	F3
HY-B0341	Nicorandil	65141-46-0	Potassium Channel	F4
HY-18346	Mozavaptan	137975-06-5	Vasopressin Receptor	F5
HY-B0572	Zinc Pyrithione	13463-41-7	Bacterial; Fungal; Proton Pump	F6
HY-14144	Aclidinium (Bromide)	320345-99-1	mAChR	F7
HY-B0433A	Quinine (hydrochloride dihydrate)	6119-47-7	Parasite	F8
HY-14258A	Escitalopram (oxalate)	219861-08-2	Serotonin Transporter	F9
HY-B0558	Carbimazole	22232-54-8	Others	F10
HY-10394	Linezolid	165800-03-3	Antibiotic; Bacterial	F11
N/A	N/A	N/A	N/A	G2
HY-B0659A	Brimonidine (tartrate)	70359-46-5	Adrenergic Receptor	G3
HY-A0093	Mexiletine (hydrochloride)	5370-01-4	Sodium Channel	G4
HY-B0423	Neostigmine (Bromide)	114-80-7	AChE	G5
HY-B0290	Pranlukast	103177-37-3	Endogenous Metabolite; Leukotriene Receptor	G6
HY-16567	Asenapine (hydrochloride)	1412458-61-7	5-HT Receptor; Dopamine Receptor	G7
HY-B0071A	Granisetron (Hydrochloride)	107007-99-8	5-HT Receptor	G8
HY-B0305A	Roxatidine (Acetate Hydrochloride)	93793-83-0	Histamine Receptor	G9
HY-14779	Riociguat	625115-55-1	Guanylate Cyclase	G10
HY-B0241	Ipratropium (bromide)	22254-24-6	mAChR	G11
HY-B0614A	Mafenide (Acetate)	13009-99-9	Antibiotic; Bacterial	H2
HY-B0753	Gliclazide	21187-98-4	Potassium Channel	H3
HY-17452A	Cefditoren (Pivoxil)	117467-28-4	Antibiotic; Bacterial	H4
N/A	N/A	N/A	N/A	H5
HY-B1287	Citalopram (hydrobromide)	59729-32-7	Autophagy; Serotonin Transporter	H6
HY-15005	Sofosbuvir	1190307-88-0	HCV	H7
HY-10446	Pralatrexate	146464-95-1	Antifolate; Apoptosis	H8
HY-B0944	Pidotimod	121808-62-6	Bacterial	H9
HY-A0016	Dronedarone	141626-36-0	Adrenergic Receptor; Autophagy; Calcium Channel; Cytochrome P450; mAChR; Sodium Channel	H10
HY-B1802A	Tosufloxacin (tosylate hydrate)	1400591-39-0	Antibiotic; Bacterial	H11
HY-10021	Varenicline (Tartrate)	375815-87-5	nAChR	A2
HY-18681	Voxelotor	1446321-46-5	Others	A3
HY-B0389	D-Glucose	50-99-7	Endogenous Metabolite	A4
HY-B0250	Lamivudine	134678-17-4	HIV; Reverse Transcriptase	A5
HY-B0166A	L-Ascorbic acid (sodium salt)	134-03-2	Apoptosis; Calcium Channel; Endogenous Metabolite; Reactive Oxygen Species	A6
HY-N0018	Daidzin	552-66-9	Mitochondrial Metabolism; Reverse Transcriptase	A7
HY-12710A	Rauwolscine (hydrochloride)	6211-32-1	Adrenergic Receptor	A8
HY-B1285	Dimercaprol	59-52-9	HIV	A9
HY-B2111	(R)-(+)-Atenolol	56715-13-0	Adrenergic Receptor	A10
HY-114703	Eslicarbazepine	104746-04-5	Others	A11
HY-15244	Alpelisib	1217486-61-7	PI3K	B2
HY-B0371B	(R)-Terazosin	109351-34-0	Adrenergic Receptor	B3
HY-78131A	(S)-(+)-Ibuprofen	51146-56-6	COX	B4
HY-N0148	Rutin	153-18-4	Amyloid-β; Autophagy; Endogenous Metabolite	B5
HY-B1035	Levobunolol (hydrochloride)	27912-14-7	Others	B6
HY-A0061	Trifluridine	70-00-8	HSV; Nucleoside Antimetabolite/Analog; Thymidylate Synthase	B7
HY-17367A	Atazanavir (sulfate)	229975-97-7	Cytochrome P450; Endogenous Metabolite; HIV; HIV Protease; P-glycoprotein; SARS-CoV	B8
HY-10980	Tavaborole	174671-46-6	Antibiotic; Fungal	B9
HY-13756A	Tacrolimus (monohydrate)	109581-93-3	Antibiotic; Autophagy; Bacterial; FKBP; Phosphatase	B10
HY-B0002B	Ondansetron	99614-02-5	5-HT Receptor	B11
HY-18204A	Sacubitril/Valsartan	936623-90-4	Angiotensin Receptor; Apoptosis; Neprilysin	C2
HY-15498	Rimegepant	1289023-67-1	CGRP Receptor	C3
N/A	N/A	N/A	N/A	C4
HY-N0060	Ferulic acid	1135-24-6	Endogenous Metabolite; FGFR	C5
HY-B0234	Estrone	53-16-7	Endogenous Metabolite; Estrogen Receptor/ERR	C6
HY-13318	Oseltamivir acid	187227-45-8	Drug Metabolite; Influenza Virus	C7
HY-B0152	Adenine	73-24-5	DNA/RNA Synthesis; Endogenous Metabolite	C8
HY-A0119	Nitroprusside (disodium dihydrate)	13755-38-9	Autophagy	C9
HY-B0522	Ampicillin	69-53-4	Antibiotic; Bacterial	C10
HY-B1119	Triclosan	3380-34-5	Antibiotic; Autophagy; Bacterial; Fungal	C11
HY-10162	Olaparib	763113-22-0	Autophagy; Mitophagy; PARP	D2
HY-B0272	Rifampicin	13292-46-1	Antibiotic; Bacterial; Influenza Virus	D3
HY-15414	Vortioxetine	508233-74-7	5-HT Receptor; Serotonin Transporter	D4
HY-N0682	Pyridoxine (hydrochloride)	58-56-0	Endogenous Metabolite; Keap1-Nrf2	D5
HY-I0960	Uracil	66-22-8	Endogenous Metabolite	D6
HY-15296	Cabergoline	81409-90-7	Autophagy; Dopamine Receptor	D7
HY-15337	Hesperidin	520-26-3	Apoptosis; Autophagy; Endogenous Metabolite; Reactive Oxygen Species	D8
HY-76847	Chenodeoxycholic Acid	474-25-9	Autophagy; Endogenous Metabolite; FXR	D9
HY-N0452	Hyperoside	482-36-0	Fungal; Influenza Virus	D10
HY-B1391	D-Panthenol	81-13-0	Endogenous Metabolite	D11
HY-13613	Dutasteride	164656-23-9	5 alpha Reductase; Apoptosis	E2
HY-17461A	Cortisone acetate	50-04-4	Endogenous Metabolite; Glucocorticoid Receptor	E3
HY-B0165A	Pravastatin (sodium)	81131-70-6	Autophagy; Ferroptosis; HMG-CoA Reductase (HMGCR)	E4
HY-B0069	Fludarabine	21679-14-1	Apoptosis; DNA/RNA Synthesis; Nucleoside Antimetabolite/Analog; STAT	E5
HY-N0138	Theobromine	83-67-0	Adenosine Receptor; Endogenous Metabolite	E6
HY-B0421	Mycophenolic acid	24280-93-1	Antibiotic; Apoptosis; Bacterial; Endogenous Metabolite; Fungal	E7
HY-B0738	Dithranol	1143-38-0	DNA/RNA Synthesis	E8
HY-13502A	Mitoxantrone (dihydrochloride)	70476-82-3	Endogenous Metabolite; PKC; Topoisomerase	E9
HY-N0482	Phillyrin	487-41-2	Bacterial; Cytochrome P450; Influenza Virus	E10
HY-B0371D	(S)-Terazosin	109351-33-9	Adrenergic Receptor	E11
HY-76772	Cevimeline (hydrochloride hemihydrate)	153504-70-2	mAChR	F2
HY-B0335	Tolfenamic Acid	13710-19-5	COX	F3
N/A	N/A	N/A	N/A	F4
HY-10493	Cobicistat	1004316-88-4	Cytochrome P450; HIV	F5
HY-17424	Penciclovir	39809-25-1	HSV	F6
HY-10844	Pretomanid	187235-37-6	Antibiotic; Bacterial	F7
HY-B1410	Ioversol	87771-40-2	Others	F8
HY-B0383	Almotriptan (malate)	181183-52-8	5-HT Receptor	F9
HY-17009	Iguratimod	123663-49-0	COX	F10
HY-14290A	Pinacidil (monohydrate)	85371-64-8	Potassium Channel	F11
HY-B1422	9-Aminoacridine	90-45-9	Bacterial; HIV	G2
HY-32351	Calcifediol	19356-17-3	Endogenous Metabolite; VD/VDR	G3
HY-17474A	Parecoxib (Sodium)	198470-85-8	COX	G4
HY-14543	Sertindole	106516-24-9	5-HT Receptor; Adrenergic Receptor; Autophagy; Dopamine Receptor	G5
HY-15981	Omarigliptin	1226781-44-7	Dipeptidyl Peptidase	G6
HY-10452	Ixazomib citrate	1239908-20-3	Autophagy; Proteasome	G7
HY-15298A	Grazoprevir potassium salt	1206524-86-8	HCV; HCV Protease; SARS-CoV	G8
HY-13771	Ursodeoxycholic acid	128-13-2	Endogenous Metabolite; FXR; GPCR19	G9
HY-12053A	Vinorelbine (ditartrate)	125317-39-7	Autophagy; Microtubule/Tubulin	G10
HY-100008	Peretinoin	81485-25-8	Autophagy; HCV; RAR/RXR; SphK	G11
HY-101086	Acetylcholine (iodide)	2260-50-6	Others	H2
HY-B1424	Benzthiazide	91-33-8	Carbonic Anhydrase	H3
HY-18258	Berberine (chloride)	633-65-8	Antibiotic; Autophagy; Bacterial; Endogenous Metabolite; Reactive Oxygen Species; Topoisomerase	H4
HY-10572	Efavirenz	154598-52-4	Autophagy; Endogenous Metabolite; HIV; Reverse Transcriptase	H5
HY-B0689A	Indinavir (sulfate)	157810-81-6	HIV; HIV Protease; SARS-CoV	H6
HY-18690A	Enasidenib (mesylate)	1650550-25-6	Isocitrate Dehydrogenase (IDH)	H7
HY-13578	Brivudine	69304-47-8	CMV	H8
HY-B0656A	Rabeprazole (sodium)	117976-90-6	Apoptosis; Proton Pump	H9
HY-17003	Saquinavir (Mesylate)	149845-06-7	Autophagy; HIV; HIV Protease	H10
HY-B0332	Menadione	58-27-5	Endogenous Metabolite	H11
HY-B0660	Eicosapentaenoic Acid	10417-94-4	Endogenous Metabolite; Histone Demethylase	A2
HY-16219	Gadoxetate (Disodium)	135326-22-6	Others	A3
HY-B0716	Urapidil	34661-75-1	5-HT Receptor; Adrenergic Receptor	A4
HY-W020044	DL-alpha-Tocopherol	10191-41-0	Ferroptosis	A5
HY-B1901	Eperisone (hydrochloride)	56839-43-1	Others	A6
HY-B1834	Megestrol	3562-63-8	Drug Metabolite	A7
HY-B1907	Rifamycin (sodium)	14897-39-3	Antibiotic; Bacterial	A8
HY-B0166	L-Ascorbic acid	50-81-7	Apoptosis; Calcium Channel; Endogenous Metabolite; Reactive Oxygen Species	A9
HY-13632	Exemestane	107868-30-4	Aromatase	A10
HY-B0691A	Ecabet (sodium)	86408-72-2	Apoptosis; Bacterial; Reactive Oxygen Species	A11
HY-B2114	Escin	6805-41-0	Apoptosis	B2
HY-W011175	Batilol	544-62-7	Endogenous Metabolite	B3
HY-13715	Norepinephrine	51-41-2	Adrenergic Receptor; Autophagy; Endogenous Metabolite	B4
HY-B0879A	Suramin (sodium salt)	129-46-4	Apoptosis; Parasite; Phosphatase; Reverse Transcriptase; SARS-CoV; Sirtuin; Topoisomerase	B5
HY-12745A	Nalfurafine (hydrochloride)	152658-17-8	Opioid Receptor	B6
HY-B1761	Santonin	481-06-1	Parasite	B7
HY-B0811	Salicylamide	65-45-2	Others	B8
HY-B0210A	Cefoperazone (sodium salt)	62893-20-3	Antibiotic; Bacterial	B9
HY-B1924	Norvancomycin (hydrochloride)	213997-73-0	Bacterial	B10
HY-N1446	Oleic acid	112-80-1	Apoptosis; Endogenous Metabolite; Na+/K+ ATPase	B11
HY-B0683	Limaprost	74397-12-9	PGE synthase	C2
HY-B0387	Ibutilide (fumarate)	122647-32-9	Calcium Channel	C3
HY-12047	Ponatinib	943319-70-8	Autophagy; Bcr-Abl; FGFR; PDGFR; Src; VEGFR	C4
HY-17501A	Bambuterol hydrochloride	81732-46-9	Adrenergic Receptor	C5
HY-14200	(S)-Rasagiline	185517-74-2	Monoamine Oxidase	C6
HY-17404	Cilnidipine	132203-70-4	Calcium Channel	C7
N/A	N/A	N/A	N/A	C8
HY-B1268	Docusate (Sodium)	577-11-7	HSV	C9
HY-B0926	Diatrizoic acid	117-96-4	Apoptosis	C10
HY-B0124	Zonisamide	68291-97-4	Calcium Channel; Carbonic Anhydrase; Sodium Channel	C11
HY-B0245	Busulfan	55-98-1	Apoptosis; DNA Alkylator/Crosslinker	D2
HY-B0244	Praziquantel	55268-74-1	Antibiotic; Parasite	D3
HY-70002	Enzalutamide	915087-33-1	Androgen Receptor; Autophagy	D4
HY-17453	Salmeterol (xinafoate)	94749-08-3	Adrenergic Receptor	D5
HY-B0303A	Diphenhydramine (hydrochloride)	147-24-0	Endogenous Metabolite; Histamine Receptor	D6
HY-B0284	Nifedipine	21829-25-4	Autophagy; Calcium Channel	D7
HY-16582A	Sonidegib	956697-53-3	Smo	D8
HY-B1182	Chromocarb	4940-39-0	Others	D9
HY-B0213	Sulfameter	651-06-9	Antibiotic; Bacterial	D10
HY-B0440	Tenoxicam	59804-37-4	COX	D11
HY-16060	Apalutamide	956104-40-8	Androgen Receptor	E2
HY-B0203A	Nebivolol (hydrochloride)	152520-56-4	Adrenergic Receptor; Apoptosis	E3
HY-15408	Trelagliptin	865759-25-7	Dipeptidyl Peptidase	E4
HY-17395A	Terbinafine	91161-71-6	Antibiotic; Bacterial; Fungal	E5
HY-B1067	Antazoline (hydrochloride)	2508-72-7	Histamine Receptor	E6
HY-12044	Cabozantinib (S-malate)	1140909-48-3	Apoptosis; VEGFR	E7
HY-14930A	Mirodenafil (dihydrochloride)	862189-96-6	Phosphodiesterase (PDE)	E8
HY-B1063	Terpin (hydrate)	2451-01-6	Others	E9
HY-B0887	Permethrin	52645-53-1	Parasite	E10
HY-13723	Pimecrolimus	137071-32-0	Others	E11
HY-B1392	Esmolol (hydrochloride)	81161-17-3	Adrenergic Receptor; Autophagy; Mitophagy	F2
HY-17463	Prednisolone	50-24-8	Endogenous Metabolite; Glucocorticoid Receptor	F3
HY-B0636	Triamcinolone acetonide	76-25-5	Glucocorticoid Receptor	F4
HY-B0555A	Nafcillin (sodium monohydrate)	7177-50-6	Antibiotic; Bacterial	F5
HY-B0371A	Terazosin (hydrochloride dihydrate)	70024-40-7	Adrenergic Receptor	F6
HY-B1428	2-Ethoxybenzamide	938-73-8	Others	F7
HY-B1138	Fenbufen	36330-85-5	Caspase; COX	F8
N/A	N/A	N/A	N/A	F9
HY-B0524A	Betahistine (dihydrochloride)	5579-84-0	Histamine Receptor	F10
HY-B0566	Guanabenz (Acetate)	23256-50-0	Adrenergic Receptor	F11
HY-13609	Deflazacort	14484-47-0	Glucocorticoid Receptor	G2
HY-B0735A	Fenoldopam (mesylate)	67227-57-0	Dopamine Receptor	G3
HY-15762	Valdecoxib	181695-72-7	COX; Endogenous Metabolite	G4
HY-B0584	Travoprost	157283-68-6	Prostaglandin Receptor	G5
HY-14286	Levosimendan	141505-33-1	Autophagy; Phosphodiesterase (PDE); Potassium Channel	G6
HY-A0091	Pargyline (hydrochloride)	306-07-0	Monoamine Oxidase	G7
HY-B1336	Furazolidone	67-45-8	Antibiotic; Apoptosis; Bacterial	G8
HY-B0462	Azelastine (hydrochloride)	79307-93-0	Histamine Receptor; SARS-CoV	G9
HY-B0258	Gemfibrozil	25812-30-0	Cytochrome P450; PPAR	G10
HY-A0008	Talipexole (dihydrochloride)	36085-73-1	5-HT Receptor; Adrenergic Receptor; Dopamine Receptor	G11
HY-B1436	Nifuroxazide	965-52-6	Antibiotic; Bacterial; STAT	H2
HY-B0507A	Sulfathiazole (sodium)	144-74-1	Antibiotic; Bacterial	H3
HY-B0547A	Homatropine (Bromide)	51-56-9	mAChR	H4
HY-17498	Atenolol	29122-68-7	Adrenergic Receptor	H5
HY-17507A	Pantoprazole (sodium)	138786-67-1	Apoptosis; Autophagy; Proton Pump	H6
HY-B0100	Etomidate	33125-97-2	GABA Receptor	H7
HY-B0256	Azathioprine	446-86-6	Apoptosis	H8
HY-15209	Repaglinide	135062-02-1	Potassium Channel	H9
HY-B0084	Dienogest	65928-58-7	Apoptosis; Autophagy; Progesterone Receptor	H10
HY-14870	Selexipag	475086-01-2	Prostaglandin Receptor	H11
HY-B0548A	Hydroxyzine (dihydrochloride)	2192-20-3	Histamine Receptor	A2
HY-B0480	Brompheniramine (maleate)	980-71-2	Histamine Receptor	A3
HY-B0390	Mestranol	72-33-3	Estrogen Receptor/ERR	A4
HY-B0298A	Clemastine (fumarate)	14976-57-9	Histamine Receptor	A5
HY-14605	Rasagiline (mesylate)	161735-79-1	Apoptosis; Autophagy; Monoamine Oxidase	A6
HY-B0942	Benzethonium chloride	121-54-0	nAChR	A7
HY-B0188A	Mianserin (hydrochloride)	21535-47-7	Histamine Receptor	A8
HY-B1415	Clofibric acid	882-09-7	Drug Metabolite; PPAR	A9
HY-15315A	Baricitinib (phosphate)	1187595-84-1	JAK	A10
HY-B0478	Trazodone (hydrochloride)	25332-39-2	5-HT Receptor	A11
HY-B1442	Acetylleucine	99-15-0	Others	B2
HY-11106	Nintedanib esylate	656247-18-6	FGFR; PDGFR; VEGFR	B3
HY-B0637	Bezafibrate	41859-67-0	PPAR	B4
HY-B0625	Ciclesonide	126544-47-6	Glucocorticoid Receptor	B5
HY-B0457	Clomipramine (hydrochloride)	17321-77-6	Serotonin Transporter	B6
HY-17034A	Dexmedetomidine (hydrochloride)	145108-58-3	Adrenergic Receptor	B7
HY-B0286A	Chlorpheniramine (maleate)	113-92-8	Histamine Receptor	B8
HY-B0025	Voglibose	83480-29-9	Glucosidase	B9
HY-B1115	Buspirone (hydrochloride)	33386-08-2	5-HT Receptor	B10
HY-B0289	Erdosteine	84611-23-4	Bacterial; NF-κB	B11
HY-15660	Efinaconazole	164650-44-6	Fungal	C2
HY-14879A	Avibactam (sodium)	1192491-61-4	Antibiotic; Bacterial	C3
HY-90009A	Tadalafil	171596-29-5	Apoptosis; Phosphodiesterase (PDE)	C4
HY-B1127	Betamipron	3440-28-6	Antibiotic; Bacterial	C5
HY-Y0258	Benzocaine	94-09-7	Sodium Channel	C6
HY-B0892	Benzyl alcohol	100-51-6	Endogenous Metabolite; Others	C7
HY-B0674	Ebastine	90729-43-4	Histamine Receptor	C8
HY-17368	Rivastigmine	123441-03-2	AChE	C9
HY-B0294	Flubendazole	31430-15-6	Apoptosis; Microtubule/Tubulin; Parasite	C10
HY-A0023	Alogliptin (Benzoate)	850649-62-6	Dipeptidyl Peptidase; Ferroptosis	C11
HY-A0024	Tolterodine	124937-51-5	mAChR	D2
HY-15232A	Tenofovir alafenamide fumarate	379270-38-9	HIV; Reverse Transcriptase	D3
HY-B0394	Atropine (sulfate monohydrate)	5908-99-6	Autophagy; mAChR	D4
HY-A0075	Decloxizine (dihydrochloride)	13073-96-6	Histamine Receptor	D5
HY-17044	Duvelisib	1201438-56-3	PI3K	D6
HY-B0304A	Dapoxetine (hydrochloride)	129938-20-1	Serotonin Transporter	D7
HY-B0137	Prilocaine	721-50-6	Na+/K+ ATPase	D8
HY-B2156	Menaquinone-4	863-61-6	Endogenous Metabolite	D9
HY-N0488	Vincristine (sulfate)	2068-78-2	Apoptosis; Microtubule/Tubulin	D10
HY-13701	Nelarabine	121032-29-9	Apoptosis; Nucleoside Antimetabolite/Analog	D11
HY-B0246	Carbamazepine	298-46-4	Autophagy; Mitophagy; Sodium Channel	E2
HY-N0420	Succinic acid	110-15-6	Endogenous Metabolite	E3
HY-N0593	Deoxycholic acid	83-44-3	Endogenous Metabolite; GPCR19	E4
HY-76251	Etodolac	41340-25-4	COX	E5
HY-10121	Asenapine	65576-45-6	5-HT Receptor; Adrenergic Receptor; Dopamine Receptor; Histamine Receptor	E6
HY-13502	Mitoxantrone	65271-80-9	Endogenous Metabolite; PKC; Topoisomerase	E7
HY-B0061	Tandospirone (citrate)	112457-95-1	5-HT Receptor	E8
HY-14649	Retinoic acid	302-79-4	Autophagy; Endogenous Metabolite; PPAR; RAR/RXR	E9
HY-12176	Aliskiren	173334-57-1	Autophagy; Renin	E10
HY-10065	Axitinib	319460-85-0	PDGFR; VEGFR	E11
HY-N0623	L-Tryptophan	73-22-3	Endogenous Metabolite	F2
HY-B0766	Bicyclol	118159-48-1	Autophagy; HBV	F3
HY-B0182	Carmofur	61422-45-5	Nucleoside Antimetabolite/Analog; SARS-CoV; Virus Protease	F4
HY-B0436	Salbutamol (hemisulfate)	51022-70-9	Adrenergic Receptor; Autophagy	F5
HY-12749A	Midodrine (hydrochloride)	43218-56-0	Adrenergic Receptor	F6
HY-B0167	Salicylic acid	69-72-7	Apoptosis; Autophagy; COX; Endogenous Metabolite; Mitophagy	F7
HY-B0226	Nitrofurazone	59-87-0	Antibiotic; Bacterial	F8
HY-17399	Racecadotril	81110-73-8	Neprilysin	F9
HY-13673A	Goserelin (acetate)	145781-92-6	Apoptosis; GnRH Receptor	F10
HY-90001	Ritonavir	155213-67-5	Apoptosis; HIV; HIV Protease; SARS-CoV	F11
HY-A0004	Decitabine	2353-33-5	Apoptosis; DNA Methyltransferase; Nucleoside Antimetabolite/Analog	G2
HY-17362	Vancomycin (hydrochloride)	1404-93-9	Antibiotic; Autophagy; Bacterial	G3
HY-B0327	Irsogladine	57381-26-7	mAChR; Phosphodiesterase (PDE)	G4
HY-B1194	Tetramisole (hydrochloride)	5086-74-8	Antibiotic; Parasite; Phosphatase	G5
HY-B1262	Acetophenazine (dimaleate)	5714-00-1	Others	G6
HY-B1684	Mebrofenin	78266-06-5	Others	G7
HY-17406	Tolcapone	134308-13-7	Amyloid-β; Apoptosis; COMT	G8
HY-10448	Capsaicin	404-86-4	Apoptosis; Autophagy; Endogenous Metabolite; TRP Channel	G9
HY-B0553	Methazolamide	554-57-4	Carbonic Anhydrase	G10
HY-B1245	Salsalate	552-94-3	Reactive Oxygen Species	G11
HY-N0324	Cholic acid	81-25-4	Endogenous Metabolite	H2
HY-16397A	Phenformin (hydrochloride)	834-28-6	AMPK; Autophagy	H3
HY-B0464	Hydralazine (hydrochloride)	304-20-1	HIF/HIF Prolyl-Hydroxylase	H4
HY-N0196	Baicalein	491-67-8	Ferroptosis; Influenza Virus; Xanthine Oxidase	H5
HY-B0158	Cytidine	65-46-3	Endogenous Metabolite; Nucleoside Antimetabolite/Analog	H6
HY-10571A	Delavirdine (mesylate)	147221-93-0	HIV; Reverse Transcriptase	H7
HY-B0216	Ethynyl Estradiol	57-63-6	Endogenous Metabolite; Estrogen Receptor/ERR	H8
HY-N0187	4-Methylumbelliferone	90-33-5	Others	H9
HY-B1016	Trapidil	15421-84-8	PDGFR	H10
HY-13627	Estramustine (phosphate sodium)	52205-73-9	Apoptosis; Microtubule/Tubulin	H11
HY-N0172	Caffeic acid	331-39-5	Endogenous Metabolite; Lipoxygenase; TRP Channel	A2
HY-17504	Rosuvastatin (Calcium)	147098-20-2	Autophagy; HMG-CoA Reductase (HMGCR); Potassium Channel	A3
HY-B0342	Meglumine	6284-40-8	Others	A4
HY-B1117	Cefoxitin (sodium)	33564-30-6	Antibiotic; Bacterial	A5
HY-13623A	Entecavir (monohydrate)	209216-23-9	HBV	A6
HY-B0397	Dichlorphenamide	120-97-8	Carbonic Anhydrase	A7
HY-17583	Griseofulvin	126-07-8	Antibiotic; Apoptosis; Endogenous Metabolite; Fungal	A8
HY-N0437	Progesterone	57-83-0	Endogenous Metabolite; Progesterone Receptor	A9
HY-N0683	α-Vitamin E	59-02-9	Bacterial; Endogenous Metabolite; Ferroptosis; Influenza Virus; Reactive Oxygen Species	A10
HY-A0060	Malotilate	59937-28-9	Lipoxygenase	A11
N/A	N/A	N/A	N/A	B2
HY-N0593A	Deoxycholic acid sodium salt	302-95-4	Endogenous Metabolite; GPCR19	B3
HY-B0015	Paclitaxel	33069-62-4	ADC Cytotoxin; Apoptosis; Autophagy; Microtubule/Tubulin	B4
HY-B0448	Phenytoin	57-41-0	Sodium Channel; Virus Protease	B5
HY-A0006	Pentostatin	53910-25-1	Adenosine Deaminase; Antibiotic	B6
HY-B1895	Levodropropizine	99291-25-5	Histamine Receptor	B7
HY-15298	Grazoprevir	1350514-68-9	HCV; HCV Protease; SARS-CoV	B8
HY-13295	Vinpocetine	42971-09-5	IKK; Phosphodiesterase (PDE); Sodium Channel	B9
HY-B0475	Xylometazoline (hydrochloride)	1218-35-5	Adrenergic Receptor	B10
HY-15287	Nelfinavir	159989-64-7	HIV; HIV Protease	B11
HY-13677A	6-Mercaptopurine hydrate	6112-76-1	Nucleoside Antimetabolite/Analog	C2
HY-B0723	Ospemifene	128607-22-7	Estrogen Receptor/ERR	C3
HY-Y0479	L-Lactic acid	79-33-4	Antibiotic; Bacterial; Endogenous Metabolite	C4
HY-76542	Vitamin D2	50-14-6	Endogenous Metabolite; VD/VDR	C5
N/A	N/A	N/A	N/A	C6
HY-17386	Rosiglitazone	122320-73-4	Autophagy; Ferroptosis; PPAR; TRP Channel	C7
HY-A0130	Sulfalene	152-47-6	Antibiotic; Bacterial; Parasite	C8
HY-102003	Rucaparib (monocamsylate)	1859053-21-6	PARP	C9
HY-N0193	Artesunate	88495-63-0	Ferroptosis; Parasite; STAT; Virus Protease	C10
HY-13625	Ertapenem sodium	153773-82-1	Antibiotic; Bacterial	C11
HY-10260	Vandetanib	443913-73-3	Apoptosis; Autophagy; VEGFR	D2
HY-B0257	Levonorgestrel	797-63-7	Progesterone Receptor	D3
HY-107385	Epristeride	119169-78-7	5 alpha Reductase	D4
HY-N7101	Cefpodoxime Proxetil	87239-81-4	Antibiotic; Bacterial	D5
HY-B0011A	Docetaxel (Trihydrate)	148408-66-6	Apoptosis; Microtubule/Tubulin	D6
HY-B0554	Norethindrone	68-22-4	Progesterone Receptor	D7
HY-B0354A	Urapidil (hydrochloride)	64887-14-5	5-HT Receptor; Adrenergic Receptor	D8
HY-B0949	Protriptyline (hydrochloride)	1225-55-4	AChE	D9
N/A	N/A	N/A	N/A	D10
HY-18342	Diflunisal	22494-42-4	COX	D11
HY-W009326	Laurocapram	59227-89-3	Others	E2
HY-N0184	Glycyrrhizic acid	1405-86-3	Virus Protease	E3
HY-B1408	Salicylanilide	87-17-2	HIV; HIV Integrase	E4
HY-N1214	Squalene	111-02-4	Endogenous Metabolite; Fungal; Reactive Oxygen Species	E5
HY-B0782	Acetazolamide	59-66-5	Autophagy; Carbonic Anhydrase	E6
HY-B0586	Methylcobalamin	13422-55-4	Endogenous Metabolite	E7
HY-N7122A	Thymopentin (acetate)	89318-88-7	Endogenous Metabolite	E8
HY-N0880	Cinobufotalin	1108-68-5	Others	E9
HY-W040073	Nifurtimox	23256-30-6	Lactate Dehydrogenase; Parasite	E10
HY-B0997	Hydroquinidine	1435-55-8	Others	E11
HY-B1418	Tazobactam	89786-04-9	Antibiotic; Bacterial	F2
N/A	N/A	N/A	N/A	F3
HY-B0492	Paroxetine (hydrochloride)	78246-49-8	Autophagy; Serotonin Transporter	F4
HY-10221	Vorinostat	149647-78-9	Apoptosis; Autophagy; Filovirus; HDAC; Mitophagy	F5
HY-13803	Tazemetostat	1403254-99-8	Histone Methyltransferase	F6
HY-14299	Indacaterol	312753-06-3	Adrenergic Receptor	F7
HY-N0543	Allantoin	97-59-6	Endogenous Metabolite; Imidazoline Receptor	F8
HY-N0283	Diacerein	13739-02-1	Interleukin Related	F9
HY-N0095	(S)-10-Hydroxycamptothecin	19685-09-7	Apoptosis; Topoisomerase	F10
HY-B1012	Quinestrol	152-43-2	Estrogen Receptor/ERR	F11
HY-17040	Darunavir	206361-99-1	HIV; HIV Protease	G2
HY-13772	Valrubicin	56124-62-0	Antibiotic; PKC	G3
HY-N0717	L-Valine	72-18-4	Endogenous Metabolite	G4
HY-10617	Rucaparib (phosphate)	459868-92-9	PARP	G5
HY-B0228	Adenosine	58-61-7	Apoptosis; Autophagy; Endogenous Metabolite; Nucleoside Antimetabolite/Analog	G6
HY-N0454	DL-Arginine	7200-25-1	Others	G7
HY-14658	Thalidomide	50-35-1	Apoptosis; Autophagy; Ligands for E3 Ligase; Molecular Glues	G8
N/A	N/A	N/A	N/A	G9
HY-14519	Methotrexate	59-05-2	ADC Cytotoxin; Antifolate; Apoptosis; DNA/RNA Synthesis	G10
HY-B0141A	Alpha-Estradiol	57-91-0	5 alpha Reductase; Endogenous Metabolite	G11
HY-10181A	Dasatinib (hydrochloride)	854001-07-3	Apoptosis; Autophagy; Bcr-Abl; Src	H2
HY-B0891	17α-Hydroxyprogesterone	68-96-2	Endogenous Metabolite; Progesterone Receptor	H3
HY-B0267	Oxybutynin	5633-20-5	mAChR; Potassium Channel	H4
HY-10158	Bosutinib	380843-75-4	Autophagy; Bcr-Abl; Src	H5
HY-122537A	Arotinolol	68377-92-4	5-HT Receptor; Adrenergic Receptor	H6
HY-A0281	4-Phenylbutyric acid	1821-12-1	HDAC; Virus Protease	H7
HY-12005	Fingolimod (hydrochloride)	162359-56-0	LPL Receptor; PAK	H8
HY-N1380	Guaiacol	90-05-1	COX; Endogenous Metabolite; NF-κB	H9
HY-13038	Fostamatinib Disodium	1025687-58-4	FLT3; Syk	H10
HY-108413	Talazoparib tosylate	1373431-65-2	PARP	H11
HY-B1900	Methylprednisolone succinate	2921-57-5	Glucocorticoid Receptor	A2
HY-B0438	Spectinomycin (dihydrochloride)	21736-83-4	Antibiotic; Bacterial	A3
HY-13026	Idelalisib	870281-82-6	Autophagy; PI3K	A4
HY-B1411	i-Inositol	87-89-8	Endogenous Metabolite	A5
HY-B0164	Mizolastine	108612-45-9	Histamine Receptor	A6
HY-17560	Demeclocycline (hydrochloride)	64-73-3	Antibiotic; Bacterial	A7
HY-B1395	Mecamylamine (hydrochloride)	826-39-1	nAChR	A8
HY-B1451	Imidapril (hydrochloride)	89396-94-1	Angiotensin-converting Enzyme (ACE)	A9
HY-B0094	Artemisinin	63968-64-9	Akt; Ferroptosis; HCV; Parasite	A10
HY-B0275	Oxytetracycline	79-57-2	Antibiotic; Bacterial; Endogenous Metabolite; HSV	A11
HY-B0255	Adefovir dipivoxil	142340-99-6	Endogenous Metabolite; HBV; Reverse Transcriptase	B2
HY-B1449	Uridine	58-96-8	Endogenous Metabolite	B3
HY-B1021	Vincamine	1617-90-9	GPR40	B4
HY-50667	Apixaban	503612-47-3	Factor Xa	B5
HY-B0075	Melatonin	73-31-4	Apoptosis; Autophagy; Endogenous Metabolite; Melatonin Receptor; Mitophagy	B6
HY-103392	Stiripentol	49763-96-4	Cytochrome P450	B7
HY-N0139	Troxerutin	7085-55-4	NOD-like Receptor (NLR)	B8
HY-B0151	Pregnenolone	145-13-1	Autophagy; Cannabinoid Receptor; Endogenous Metabolite; TRP Channel	B9
HY-B1183	Hydrocortisone acetate	50-03-3	Endogenous Metabolite; Glucocorticoid Receptor	B10
HY-16276	Osilodrostat	928134-65-0	Mineralocorticoid Receptor	B11
HY-B0221	Amphotericin B	1397-89-3	Antibiotic; Fungal	C2
HY-B0506	Nadifloxacin	124858-35-1	Antibiotic; Bacterial	C3
HY-90006	5-Fluorouracil	51-21-8	Apoptosis; Endogenous Metabolite; HIV; Nucleoside Antimetabolite/Analog	C4
HY-10218	Everolimus	159351-69-6	Apoptosis; Autophagy; FKBP; mTOR	C5
HY-14608	L-Glutamic acid	56-86-0	Apoptosis; Endogenous Metabolite; Ferroptosis; iGluR	C6
HY-B0474	Tetracycline (hydrochloride)	64-75-5	Antibiotic; Bacterial	C7
HY-A0021	Palonosetron (hydrochloride)	135729-62-3	5-HT Receptor	C8
HY-10238	Danoprevir	850876-88-9	HCV; HCV Protease; SARS-CoV	C9
HY-B0113	Omeprazole	73590-58-6	Autophagy; Bacterial; Phospholipase; Proton Pump	C10
HY-B0578	Loxoprofen	68767-14-6	COX	C11
HY-13738A	Raloxifene (hydrochloride)	82640-04-8	Autophagy; Estrogen Receptor/ERR	D2
HY-10181	Dasatinib	302962-49-8	Apoptosis; Autophagy; Bcr-Abl; Src	D3
HY-N0455A	L-Arginine (hydrochloride)	1119-34-2	Endogenous Metabolite; NO Synthase	D4
HY-B0960	Sulfabenzamide	127-71-9	Antibiotic; Autophagy; Bacterial	D5
HY-12866	Larotrectinib	1223403-58-4	Apoptosis; Trk Receptor	D6
HY-B0412	Estriol	50-27-1	Endogenous Metabolite; Estrogen Receptor/ERR	D7
HY-B0398	Nalidixic acid	389-08-2	Antibiotic; Bacterial; Topoisomerase	D8
HY-N0898	Catechin	154-23-4	Apoptosis; COX; Endogenous Metabolite; Influenza Virus	D9
HY-A0003B	Lenalidomide (hemihydrate)	847871-99-2	Apoptosis; Ligands for E3 Ligase; Molecular Glues	D10
HY-17469	Gimeracil	103766-25-2	Others	D11
HY-13534	Abarelix	183552-38-7	GnRH Receptor	E2
HY-B0579	Cyclosporin A	59865-13-3	Antibiotic; Complement System; Phosphatase	E3
HY-14397	Indomethacin	53-86-1	Autophagy; COX	E4
HY-10235	Telaprevir	402957-28-2	HCV; HCV Protease; SARS-CoV	E5
HY-B1080	Tilorone (dihydrochloride)	27591-69-1	HIF/HIF Prolyl-Hydroxylase; Influenza Virus	E6
HY-17426	Famciclovir	104227-87-4	HSV	E7
HY-13624A	Epirubicin (hydrochloride)	56390-09-1	Antibiotic; Apoptosis; DNA/RNA Synthesis; Topoisomerase	E8
HY-N0523	Gallic acid	149-91-7	Apoptosis; COX; Endogenous Metabolite; Ferroptosis; Reactive Oxygen Species	E9
HY-B1361	Estropipate	7280-37-7	Estrogen Receptor/ERR	E10
HY-12357	Bempedoic acid	738606-46-7	AMPK; ATP Citrate Lyase	E11
HY-13727A	Pixantrone (dimaleate)	144675-97-8	Topoisomerase	F2
HY-10409	Fedratinib	936091-26-8	Apoptosis; JAK	F3
HY-B1658A	Frovatriptan (succinate hydrate)	158930-17-7	5-HT Receptor	F4
N/A	N/A	N/A	N/A	F5
HY-B0198	Cefaclor	53994-73-3	Antibiotic; Bacterial	F6
HY-B1121	Flunisolide	3385-03-3	Glucocorticoid Receptor	F7
HY-16974	Afoxolaner	1093861-60-9	Chloride Channel; GABA Receptor; Parasite	F8
HY-135653	EC5026	1809885-32-2	Epoxide Hydrolase	F9
HY-13055	Telotristat etiprate	1137608-69-5	Tryptophan Hydroxylase	F10
HY-10268	Betrixaban	330942-05-7	Factor Xa	F11
HY-17443	Sivelestat	127373-66-4	Elastase; SARS-CoV	G2
HY-N2591	Isocorydine	475-67-2	Endogenous Metabolite; Others	G3
HY-N0337	Eugenol	97-53-0	Apoptosis; Bacterial; Ferroptosis; Parasite; Reactive Oxygen Species	G4
HY-10353A	Raltegravir (potassium)	871038-72-1	HIV; HIV Integrase	G5
HY-B1109	N-Acetylprocainamide	32795-44-1	Drug Metabolite; Potassium Channel	G6
HY-B1132	Clidinium (bromide)	3485-62-9	mAChR	G7
HY-B1053	Iotalamic acid	2276-90-6	Others	G8
HY-10219	Rapamycin	53123-88-9	Antibiotic; Autophagy; Endogenous Metabolite; FKBP; Fungal; mTOR	G9
HY-N2064	Racanisodamine	17659-49-3	mAChR	G10
HY-N0750	Monocrotaline	315-22-0	Others	G11
HY-B0724A	Pazufloxacin (mesylate)	163680-77-1	Antibiotic; Bacterial	H2
HY-15232B	Tenofovir alafenamide hemifumarate	1392275-56-7	HIV; Reverse Transcriptase	H3
HY-107831	5-Acetylsalicylic acid	13110-96-8	Others	H4
HY-N0677	Dehydroandrographolide succinate	786593-06-4	Influenza Virus	H5
N/A	N/A	N/A	N/A	H6
HY-13929	Isocarboxazid	59-63-2	Monoamine Oxidase	H7
HY-N6810	Thymol	89-83-8	Bacterial	H8
HY-16474	Relugolix	737789-87-6	GnRH Receptor	H9
HY-Y0966	Glycine	56-40-6	Endogenous Metabolite; iGluR	H10
HY-101036	Choline (bitartrate)	87-67-2	Endogenous Metabolite; mAChR	H11
HY-17580	Fidaxomicin	873857-62-6	Antibiotic; Apoptosis; Bacterial	A2
HY-N0565B	Doxycycline (hyclate)	24390-14-5	Antibiotic; Bacterial; MMP	A3
HY-P0002A	Protirelin (acetate)	120876-23-5	Thyroid Hormone Receptor	A4
HY-B0592	Trandolapril	87679-37-6	Angiotensin-converting Enzyme (ACE)	A5
HY-B0809	Theophylline	58-55-9	Adenosine Receptor; Autophagy; Endogenous Metabolite; Phosphodiesterase (PDE)	A6
HY-B1916	Acetylspiramycin	24916-51-6	Antibiotic; Bacterial	A7
HY-B1505	Acefylline	652-37-9	Adenosine Receptor; Phosphodiesterase (PDE); Protein Arginine Deiminase	A8
HY-15602	Ledipasvir	1256388-51-8	HCV; SARS-CoV	A9
HY-B0808	Oxaprozin	21256-18-8	COX; NF-κB	A10
HY-18690	Enasidenib	1446502-11-9	Isocitrate Dehydrogenase (IDH)	A11
HY-Y0271	Urea	57-13-6	Endogenous Metabolite	B2
HY-B1779	Sucrose	57-50-1	Endogenous Metabolite	B3
HY-13592	HDAC-IN-7	743420-02-2	HDAC	B4
HY-N6951	Guaiazulene	489-84-9	Endogenous Metabolite	B5
HY-B0965	Thioridazine (hydrochloride)	130-61-0	5-HT Receptor; Apoptosis; Autophagy; Bacterial; Dopamine Receptor	B6
HY-B1114	Gliquidone	33342-05-1	Others	B7
HY-15233	Letermovir	917389-32-3	CMV	B8
HY-B0930	Efloxate	119-41-5	Others	B9
HY-B1149A	Bacampicillin (hydrochloride)	37661-08-8	Antibiotic; Bacterial	B10
HY-B0661	Tamsulosin	106133-20-4	Adrenergic Receptor; Endogenous Metabolite	B11
HY-10465	Daclatasvir (dihydrochloride)	1009119-65-6	HCV	C2
HY-B0121	Sumatriptan (succinate)	103628-48-4	5-HT Receptor	C3
HY-B0134	Bestatin	58970-76-6	Aminopeptidase; Antibiotic; Bacterial	C4
HY-17605	Bictegravir	1611493-60-7	HIV; HIV Integrase	C5
HY-108411	Emedastine	87233-61-2	Histamine Receptor	C6
HY-B0205	Candesartan	139481-59-7	Angiotensin Receptor	C7
N/A	N/A	N/A	N/A	C8
HY-B0647	Butylphthalide	6066-49-5	Others	C9
HY-10820	Pemetrexed	137281-23-3	Antifolate; Autophagy	C10
HY-A0129	Histamine (phosphate)	51-74-1	Histamine Receptor	C11
HY-13676	Megestrol acetate	595-33-5	Autophagy; HIV; Progesterone Receptor	D2
HY-B0192A	Alfuzosin (hydrochloride)	81403-68-1	Adrenergic Receptor	D3
HY-B0023	Azelnidipine	123524-52-7	Calcium Channel	D4
HY-109015	Tucidinostat	1616493-44-7	HDAC	D5
HY-17007	Saquinavir	127779-20-8	HIV; HIV Protease; SARS-CoV	D6
HY-B0744B	Eflornithine (hydrochloride hydrate)	96020-91-6	Parasite	D7
HY-A0010	Eletriptan (hydrobromide)	177834-92-3	5-HT Receptor	D8
HY-50878	Crizotinib	877399-52-5	ALK; Autophagy; c-Met/HGFR; ROS	D9
HY-I0230	Solifenacin (hydrochloride)	180468-39-7	mAChR	D10
HY-12640	Pyrantel (pamoate)	22204-24-6	Antibiotic; Parasite	D11
HY-17401	Ranolazine (dihydrochloride)	95635-56-6	Autophagy; Calcium Channel; Sodium Channel	E2
HY-B0323	Sulfisoxazole	127-69-5	Antibiotic; Bacterial; Endothelin Receptor	E3
HY-B0551A	Doxapram (hydrochloride hydrate)	7081-53-0	Potassium Channel	E4
HY-B0764A	Bucladesine (calcium)	938448-87-4	Apoptosis; Phosphodiesterase (PDE); PKA	E5
HY-17005	Olmesartan medoxomil	144689-63-4	Angiotensin Receptor	E6
HY-B1489	Tolmetin (sodium dihydrate)	64490-92-2	COX	E7
HY-B0034	Donepezil (Hydrochloride)	120011-70-3	AChE	E8
HY-B1470	Azaperone	1649-18-9	Dopamine Receptor	E9
HY-14877	Anagliptin	739366-20-2	Dipeptidyl Peptidase	E10
HY-B0020	Tropisetron (Hydrochloride)	105826-92-4	5-HT Receptor	E11
HY-B0251	Eplerenone	107724-20-9	Endogenous Metabolite; Mineralocorticoid Receptor	F2
HY-B1235	Acetohydroxamic acid	546-88-3	Bacterial	F3
HY-B0022	Flutamide	13311-84-7	Androgen Receptor	F4
HY-B1389	Lactitol (monohydrate)	81025-04-9	Others	F5
HY-B0283	Acipimox	51037-30-0	Others	F6
HY-B0534	Moclobemide	71320-77-9	Monoamine Oxidase	F7
HY-B0725	Doxepin (Hydrochloride)	1229-29-4	Cytochrome P450; Histamine Receptor	F8
HY-A0092	Trimethadione	127-48-0	Calcium Channel	F9
HY-B0248	Desonide	638-94-8	Glucocorticoid Receptor	F10
HY-13604	Cyproterone acetate	427-51-0	Androgen Receptor	F11
HY-13693	Mometasone furoate	83919-23-7	Glucocorticoid Receptor	G2
HY-B0262	Methocarbamol	532-03-6	Sodium Channel	G3
HY-B0326	Alibendol	26750-81-2	Others	G4
HY-B1337	Choline (chloride)	67-48-1	AChE	G5
HY-A0095	Flibanserin	167933-07-5	5-HT Receptor	G6
HY-17505	Candesartan Cilexetil	145040-37-5	Angiotensin Receptor; Apoptosis	G7
HY-70037	Cinacalcet	226256-56-0	CaSR; Endogenous Metabolite	G8
HY-10451	Canagliflozin	842133-18-0	SGLT	G9
HY-B0544	Sodium Picosulfate	10040-45-6	Others	G10
HY-B0108	Daptomycin	103060-53-3	Antibiotic; Bacterial	G11
HY-18341A	L-Thyroxine (sodium salt pentahydrate)	6106-07-6	Endogenous Metabolite; Thyroid Hormone Receptor	H2
HY-13511A	Rupatadine (Fumarate)	182349-12-8	Autophagy; Histamine Receptor	H3
HY-15030	Naproxen	22204-53-1	Autophagy; COX	H4
HY-14249	Bicalutamide	90357-06-5	Androgen Receptor; Autophagy	H5
HY-B0103A	Fluvoxamine (maleate)	61718-82-9	Serotonin Transporter	H6
HY-B0482	Acemetacin	53164-05-9	COX	H7
HY-13308	Regorafenib (Hydrochloride)	835621-07-3	Autophagy; PDGFR; Raf; RET; VEGFR	H8
HY-B0946	Sulfamonomethoxine	1220-83-3	Antibiotic; Bacterial	H9
HY-B0316	Avobenzone	70356-09-1	Apoptosis; Estrogen Receptor/ERR	H10
HY-B1074	Ethamsylate	2624-44-4	Prostaglandin Receptor	H11
HY-B0353	Chlormezanone	80-77-3	GABA Receptor	A2
HY-B0325	Phenindione	83-12-5	Others	A3
HY-B0098A	Doxazosin (mesylate)	77883-43-3	Adrenergic Receptor; Autophagy; Mitophagy	A4
HY-B0538A	Pemirolast (potassium)	100299-08-9	Histamine Receptor	A5
HY-B0978	Diethyltoluamide	134-62-3	Parasite	A6
HY-A0077	Perphenazine	58-39-9	5-HT Receptor; Adrenergic Receptor; Dopamine Receptor; Histamine Receptor	A7
HY-17390	Loxapine	1977-10-2	5-HT Receptor	A8
HY-15461	Ertugliflozin	1210344-57-2	SGLT	A9
HY-15834A	Eprosartan (mesylate)	144143-96-4	Angiotensin Receptor	A10
HY-17010	Retapamulin	224452-66-8	Antibiotic; Bacterial	A11
HY-B0333	Sulfamethizole	144-82-1	Antibiotic; Bacterial	B2
HY-B0247	Torsemide	56211-40-6	Others	B3
N/A	N/A	N/A	N/A	B4
HY-B0448A	Phenytoin (sodium)	630-93-3	Sodium Channel; Virus Protease	B5
HY-B0093A	Benazepril (hydrochloride)	86541-74-4	Angiotensin-converting Enzyme (ACE)	B6
HY-15777B	Ribociclib succinate	1374639-75-4	CDK	B7
HY-I0383	Canagliflozin (hemihydrate)	928672-86-0	SGLT	B8
HY-17364	Temozolomide	85622-93-1	Apoptosis; Autophagy; DNA Alkylator/Crosslinker	B9
HY-70050C	Alosetron (Hydrochloride)	122852-69-1	5-HT Receptor	B10
HY-13736A	Quinagolide (hydrochloride)	94424-50-7	Dopamine Receptor	B11
HY-14914	Azilsartan	147403-03-0	Angiotensin Receptor	C2
HY-B0520A	Benztropine (mesylate)	132-17-2	Dopamine Receptor; Histamine Receptor; mAChR	C3
HY-12694	Prucalopride (succinate)	179474-85-2	5-HT Receptor	C4
HY-13238A	Dolutegravir (sodium)	1051375-19-9	HIV; HIV Integrase	C5
HY-10261	Afatinib	850140-72-6	Autophagy; EGFR	C6
HY-76657A	Alvimopan (dihydrate)	170098-38-1	Opioid Receptor	C7
HY-B0072	Tropisetron	89565-68-4	5-HT Receptor; nAChR	C8
HY-10052	Aprepitant	170729-80-3	Antibiotic; Bacterial; HIV; Neurokinin Receptor	C9
HY-N0110	Palmatine (chloride)	10605-02-4	Indoleamine 2,3-Dioxygenase (IDO)	C10
N/A	N/A	N/A	N/A	C11
HY-12008	Erlotinib (Hydrochloride)	183319-69-9	Autophagy; EGFR	D2
HY-B0281A	Ranitidine (hydrochloride)	66357-59-3	Bacterial; Cytochrome P450; Histamine Receptor	D3
HY-14773	Mirabegron	223673-61-8	Adrenergic Receptor	D4
HY-B0446	Naphazoline (hydrochloride)	550-99-2	Adrenergic Receptor	D5
HY-17425A	Valacyclovir (hydrochloride)	124832-27-5	Antibiotic; HSV	D6
HY-16106	Talazoparib	1207456-01-6	PARP	D7
HY-10570	Nevirapine	129618-40-2	HIV; Reverse Transcriptase	D8
HY-100593	Spiramycin	8025-81-8	Antibiotic; Bacterial; Parasite	D9
HY-N0469	L-Lysine	56-87-1	Endogenous Metabolite; Virus Protease	D10
HY-W011733	Tulobuterol (hydrochloride)	56776-01-3	Adrenergic Receptor; Antibiotic; Influenza Virus	D11
HY-13062	Daunorubicin (hydrochloride)	23541-50-6	ADC Cytotoxin; Antibiotic; Apoptosis; Autophagy; Bacterial; DNA/RNA Synthesis; Topoisomerase	E2
HY-B1804	Tricaprilin	538-23-8	Endogenous Metabolite	E3
HY-N0163	Magnolol	528-43-8	Autophagy; Bacterial; PPAR; RAR/RXR	E4
HY-B0600	Tafluprost	209860-87-7	Others	E5
HY-13315	Montelukast (sodium)	151767-02-1	Leukotriene Receptor	E6
HY-19518	Latanoprostene bunod	860005-21-6	Others	E7
HY-N0335	Indigo	482-89-3	Others	E8
HY-10201	Sorafenib	284461-73-0	Apoptosis; Autophagy; Ferroptosis; FLT3; Raf; VEGFR	E9
HY-B0330	Levofloxacin	100986-85-4	Antibiotic; Bacterial	E10
HY-B0471	Phenylephrine (hydrochloride)	61-76-7	Adrenergic Receptor; Endogenous Metabolite	E11
HY-W012382	N-Acetyl-L-tyrosine	537-55-3	Endogenous Metabolite	F2
HY-19569	Upadacitinib	1310726-60-3	JAK	F3
HY-14434	Asunaprevir	630420-16-5	HCV; HCV Protease; SARS-CoV	F4
HY-16561	Resveratrol	501-36-0	Antibiotic; Apoptosis; Autophagy; Bacterial; Fungal; IKK; Keap1-Nrf2; Mitophagy; Sirtuin	F5
HY-B0089	Acarbose	56180-94-0	Glucosidase	F6
HY-50903	Rivaroxaban	366789-02-8	Factor Xa	F7
HY-18341	L-Thyroxine	51-48-9	Endogenous Metabolite; Thyroid Hormone Receptor	F8
HY-14944	Homoharringtonine	26833-87-4	STAT	F9
HY-13004	Maraviroc	376348-65-1	CCR; HIV	F10
HY-B2064	Carboxin	5234-68-4	Antibiotic; Fungal	F11
HY-10230	Midostaurin	120685-11-2	PKC	G2
HY-32735	Triptolide	38748-32-2	Apoptosis; NF-κB	G3
HY-16503	Treosulfan	299-75-2	DNA Alkylator/Crosslinker	G4
HY-15310	Ivermectin	70288-86-7	Antibiotic; Autophagy; HIV; HSV; Mitophagy; Parasite; SARS-CoV	G5
HY-B0763	Ibudilast	50847-11-5	Phosphodiesterase (PDE)	G6
HY-10997	Ibrutinib	936563-96-1	Btk; Ligands for Target Protein for PROTAC	G7
HY-13749	Sitagliptin	486460-32-6	Autophagy; Dipeptidyl Peptidase	G8
HY-B1480	Ethoxzolamide	452-35-7	Bacterial; Carbonic Anhydrase	G9
HY-A0062	Telithromycin	191114-48-4	Antibiotic; Bacterial	G10
HY-N0862	Harringtonine	26833-85-2	Influenza Virus	G11
HY-15407	Sacubitril	149709-62-6	Neprilysin	H2
HY-B0649	Propofol	2078-54-8	Endogenous Metabolite; GABA Receptor	H3
HY-13426	Roxadustat	808118-40-3	Ferroptosis; HIF/HIF Prolyl-Hydroxylase	H4
HY-15781	Morinidazole	92478-27-8	Bacterial	H5
HY-N0092	Inosine	58-63-9	Adenosine Receptor; Endogenous Metabolite	H6
HY-12705A	Bromocriptine (mesylate)	22260-51-1	Autophagy; Dopamine Receptor	H7
HY-B0005	Toremifene (citrate)	89778-27-8	Apoptosis; Estrogen Receptor/ERR	H8
HY-N0098	Vanillin	121-33-5	Endogenous Metabolite	H9
HY-B2136	Tannic acid	1401-55-4	Potassium Channel	H10
HY-A0168	Regadenoson	313348-27-5	Adenosine Receptor	H11
HY-A0084	Procainamide (hydrochloride)	614-39-1	Autophagy	A2
[truncated: 104 more rows]
