# Supplementary material for: Repurposing dronedarone induces ferroptosis through GPX4 inactivation and degradation in pancreatic cancer
Source: J Exp Clin Cancer Res. 2026 Mar 14;45:102. doi: 10.1186/s13046-026-03687-6 (PMC13101247; doi:10.1186/s13046-026-03687-6)
Supplement: Supplementary file 2 — Supplementary Material 2. [file 13046_2026_3687_MOESM2_ESM.xlsx]

## Sheet: Sheet1
Table S2. Hit compounds identifies by high-throughput screening in pancreatic cancer cells
Cat.No.	Product Name	CAS No.	Target
HY-B2170A	Octenidine (dihydrochloride)	70775-75-6	Bacterial
HY-10255A	Sunitinib	557795-19-4	Apoptosis; Autophagy; IRE1; Mitophagy; PDGFR; VEGFR
HY-B0565	Ronidazole	7681-76-7	Bacterial; Parasite
HY-B1289	Cetylpyridinium (chloride monohydrate)	6004-24-6	Bacterial
HY-B0742	Hydroxyprogesterone caproate	630-56-8	Others
HY-A0016	Dronedarone	141625-93-6	Autophagy; Potassium Channel
HY-17381	Idarubicin (hydrochloride)	57852-57-0	Antibiotic; Autophagy; Bacterial; Fungal; Topoisomerase
HY-B0572	Zinc Pyrithione	13463-41-7	Bacterial; Fungal; Proton Pump
HY-B0332	Menadione	58-27-5	Endogenous Metabolite
HY-15781	Morinidazole	92478-27-8	Bacterial
